# Supplementary material for: Comparative Transcriptome Reveals the Genes’ Adaption to Herkogamy of Lumnitzera littorea (Jack) Voigt
Source: Front Genet. 2020 Dec 8;11:584817. doi: 10.3389/fgene.2020.584817 (PMC7753066; doi:10.3389/fgene.2020.584817)
Supplement: Supplementary Table 1 — Primers used in this study. [file Table_1.XLSX]

## Sheet: Sheet1
Table S1. Primers used in this study
Genes	Sequences
c14522_g1 FP	ATGTAAGATACTTTGCAATCCTG
c14522_g1 RP	TGCTTTTCGTCTCCAACAACATA
c16514_g1 FP	ACATAGTTACAGTCAACCGGAAT
c16514_g1 RP	GGACTCTCATCCGAATCCGTAA
c17232_g1 FP	ATTCGGACAAGCTTGCAACC
c17232_g1 RP	TCTCAGGAAGATCGATGCCA
c17574_g1 FP	GCTGCTTTGTTGTATTCTCTATTGA
c17574_g1 RP	ATAGCTCCGATACATCCCTCAAG
c19549_g2 FP	CGGGTCATAAATCCTTTTGACGA
c19549_g2 RP	GTGATTTCTCTCTGCACACTTGG
c19801_g1 FP	TCTATTTCTGCTTGCTGTGTCTT
c19801_g1 RP	TGGAATCGGTTAGGAAGTCTTCA
c21067_g7 FP	ACACGGTCACTGATGGAGAT
c21067_g7 RP	AGTGGTTAGAATCAGACATG
c24786_g3 FP	ACATCCCAATTAATCGTACATGTTG
c24786_g3 RP	TCCTTTTATGTACTGTGGTGGTAAT
c44184_g1 FP	TCCGGACTATACTATCTTGGGTC
c44184_g1 RP	TGAAATGGCAAAGAAAAGGCTTG
c44474_g1 FP	CTTAAGGGGAGGGAAGAGCC
c44474_g1 RP	ATATAGGCAAGGGGAGCTTTCTT
c25298_g6 FP	TCAGATATAACCATGTCGGTCCAGAT
c25298_g6 RP	TTGTGAAAATAAACTTAAGGCATCCA
c23460_g1 FP	ATCCATTCAAAACACAACCTTC
c23460_g1 RP	ATGAGCCACACTTTCTTCCACA
c14888_g1 FP	TTTTGGGGACCATAAAGAGCGA
c14888_g1 RP	TGAGGAAAGCAACGACAGTGAA
c16948_g1 FP	GGTGGTCATTGATTGCTGGTC
c16948_g1 RP	GCTTTAGGGTTTTTCCGCTTC
c20799_g1 FP	CCAGGATACAAGAGGAGAAGGAG
c20799_g1 RP	CAAGAAGGGAAGAAATGAAGTCG
c23592_g7 FP	TTGAGGTTGTGGTGGATTTTTC
c23592_g7 RP	CAAGGTCCCTTCTTCTCGCTGT
c24900_g11 FP	AAAAAAAACCCTCTCCCTCTCA
c24900_g11 RP	TTCCTATCTTCTTCGGCTGTCC
c38349_g1 FP	CTCACCAGCAACCTCACCACC
c38349_g1 RP	TCCCCGATAAATAACACACCG
c14139_g1(Actin)-FP	ACATCCGATAAAATTGGAACGA
c14139_g1(Actin-RP	TTTTTTTGGACCATTTCTCGAT
