# Supplementary material for: Comparative Transcriptome Reveals the Genes’ Adaption to Herkogamy of Lumnitzera littorea (Jack) Voigt
Source: Front Genet. 2020 Dec 8;11:584817. doi: 10.3389/fgene.2020.584817 (PMC7753066; doi:10.3389/fgene.2020.584817)
Supplement: Supplementary Table 2 — Classify the predicted functions of the query GO database. [file Table_2.XLSX]

## Sheet: transcript_GO.list.level234.sta
Table S2: Classify the prdicted functions of the query GO database
Term_type	Term	Number	Percent	GO
molecular_function	electron carrier activity	239	0.00603063	GO:0009055
molecular_function	protein binding transcription factor activity	100	0.00252328	GO:0000988
molecular_function	binding	19980	0.504151	GO:0005488
molecular_function	transporter activity	2712	0.0684313	GO:0005215
molecular_function	protein tag	6	0.000151397	GO:0031386
molecular_function	catalytic activity	22261	0.561707	GO:0003824
molecular_function	metallochaperone activity	7	0.000176629	GO:0016530
molecular_function	guanyl-nucleotide exchange factor activity	67	0.0016906	GO:0005085
molecular_function	nutrient reservoir activity	30	0.000756983	GO:0045735
molecular_function	enzyme regulator activity	287	0.00724181	GO:0030234
molecular_function	molecular transducer activity	397	0.0100174	GO:0060089
molecular_function	structural molecule activity	899	0.0226843	GO:0005198
molecular_function	nucleic acid binding transcription factor activity	500	0.0126164	GO:0001071
molecular_function	receptor activity	182	0.00459236	GO:0004872
molecular_function	antioxidant activity	248	0.00625773	GO:0016209
cellular_component	extracellular matrix	15	0.000378492	GO:0031012
cellular_component	extracellular region part	27	0.000681285	GO:0044421
cellular_component	collagen trimer	1	2.52328e-05	GO:0005581
cellular_component	membrane part	5052	0.127476	GO:0044425
cellular_component	cell junction	646	0.0163004	GO:0030054
cellular_component	nucleoid	35	0.000883147	GO:0009295
cellular_component	cell	14092	0.35558	GO:0005623
cellular_component	synapse part	2	5.04655e-05	GO:0044456
cellular_component	symplast	634	0.0159976	GO:0055044
cellular_component	virion part	57	0.00143827	GO:0044423
cellular_component	organelle	9895	0.249678	GO:0043226
cellular_component	cell part	14092	0.35558	GO:0044464
cellular_component	virion	58	0.0014635	GO:0019012
cellular_component	membrane-enclosed lumen	902	0.02276	GO:0031974
cellular_component	synapse	2	5.04655e-05	GO:0045202
cellular_component	extracellular region	585	0.0147612	GO:0005576
cellular_component	extracellular matrix part	3	7.56983e-05	GO:0044420
cellular_component	membrane	8542	0.215538	GO:0016020
cellular_component	macromolecular complex	5272	0.133027	GO:0032991
cellular_component	organelle part	5018	0.126618	GO:0044422
biological_process	reproduction	197	0.00497086	GO:0000003
biological_process	multi-organism process	805	0.0203124	GO:0051704
biological_process	developmental process	1648	0.0415836	GO:0032502
biological_process	positive regulation of biological process	376	0.00948752	GO:0048518
biological_process	multicellular organismal process	1657	0.0418107	GO:0032501
biological_process	cellular process	22275	0.56206	GO:0009987
biological_process	single-organism process	18421	0.464813	GO:0044699
biological_process	growth	349	0.00880624	GO:0040007
biological_process	signaling	1492	0.0376473	GO:0023052
biological_process	negative regulation of biological process	422	0.0106482	GO:0048519
biological_process	metabolic process	26085	0.658197	GO:0008152
biological_process	biological regulation	5076	0.128082	GO:0065007
biological_process	immune system process	187	0.00471853	GO:0002376
biological_process	reproductive process	838	0.0211451	GO:0022414
biological_process	regulation of biological process	4644	0.117181	GO:0050789
biological_process	establishment of localization	4764	0.120209	GO:0051234
biological_process	cellular component organization or biogenesis	3030	0.0764553	GO:0071840
biological_process	biological phase	1	2.52328e-05	GO:0044848
biological_process	rhythmic process	88	0.00222048	GO:0048511
biological_process	response to stimulus	5335	0.134617	GO:0050896
biological_process	biological adhesion	64	0.0016149	GO:0022610
biological_process	locomotion	9	0.000227095	GO:0040011
biological_process	localization	4834	0.121975	GO:0051179
total seqs number with gos: 39631
term_type	term	number	percent	GO
molecular_function	structural constituent of ribosome	678	0.0171078	GO:0003735
molecular_function	cytochrome-c oxidase activity	32	0.000807449	GO:0004129
molecular_function	structural constituent of chromatin	1	2.52328e-05	GO:0030527
molecular_function	transferase activity	8316	0.209836	GO:0016740
molecular_function	small protein activating enzyme activity	19	0.000479423	GO:0008641
molecular_function	lipid binding	243	0.00613156	GO:0008289
molecular_function	glutathione-disulfide reductase activity	11	0.00027756	GO:0004362
molecular_function	flavonoid binding	3	7.56983e-05	GO:0097243
molecular_function	peptidase regulator activity	14	0.000353259	GO:0061134
molecular_function	guiding stereospecific synthesis activity	1	2.52328e-05	GO:0042349
molecular_function	glutathione dehydrogenase (ascorbate) activity	5	0.000126164	GO:0045174
molecular_function	odorant binding	2	5.04655e-05	GO:0005549
molecular_function	amide binding	18	0.00045419	GO:0033218
molecular_function	chromatin binding	393	0.00991648	GO:0003682
molecular_function	thioredoxin-disulfide reductase activity	10	0.000252328	GO:0004791
molecular_function	enzyme activator activity	147	0.00370922	GO:0008047
molecular_function	Mo-molybdopterin cofactor sulfurase activity	5	0.000126164	GO:0008265
molecular_function	ribonucleoprotein complex binding	51	0.00128687	GO:0043021
molecular_function	pigment binding	1	2.52328e-05	GO:0031409
molecular_function	quaternary ammonium group binding	2	5.04655e-05	GO:0050997
molecular_function	phosphatase regulator activity	33	0.000832681	GO:0019208
molecular_function	carbohydrate binding	435	0.0109763	GO:0030246
molecular_function	nucleoside-triphosphatase regulator activity	156	0.00393631	GO:0060589
molecular_function	RNA binding transcription factor activity	1	2.52328e-05	GO:0001070
molecular_function	lyase activity	782	0.019732	GO:0016829
molecular_function	vitamin transporter activity	15	0.000378492	GO:0051183
molecular_function	organic cyclic compound binding	13316	0.336	GO:0097159
molecular_function	quinolinate synthetase A activity	8	0.000201862	GO:0008987
molecular_function	radical SAM enzyme activity	8	0.000201862	GO:0070283
molecular_function	oxygen binding	9	0.000227095	GO:0019825
molecular_function	cofactor binding	1473	0.0371679	GO:0048037
molecular_function	demethylase activity	5	0.000126164	GO:0032451
molecular_function	polyamine binding	5	0.000126164	GO:0019808
molecular_function	oxidoreductase activity	3921	0.0989377	GO:0016491
molecular_function	transmembrane transporter activity	2235	0.0563952	GO:0022857
molecular_function	acyl binding	1	2.52328e-05	GO:0000035
molecular_function	structural constituent of nuclear pore	2	5.04655e-05	GO:0017056
molecular_function	signaling receptor activity	153	0.00386061	GO:0038023
molecular_function	hydrolase activity	7841	0.19785	GO:0016787
molecular_function	drug binding	10	0.000252328	GO:0008144
molecular_function	deaminase activity	46	0.00116071	GO:0019239
molecular_function	xenobiotic transporter activity	23	0.000580354	GO:0042910
molecular_function	sulfur compound binding	53	0.00133734	GO:1901681
molecular_function	hormone binding	7	0.000176629	GO:0042562
molecular_function	small molecule binding	8631	0.217784	GO:0036094
molecular_function	phenylacetaldehyde synthase activity	5	0.000126164	GO:1990055
molecular_function	electron transporter, transferring electrons within CoQH2-cytochrome c reductase complex activity	1	2.52328e-05	GO:0045153
molecular_function	selenium binding	5	0.000126164	GO:0008430
molecular_function	cofactor transporter activity	22	0.000555121	GO:0051184
molecular_function	substrate-specific transporter activity	1906	0.0480937	GO:0022892
molecular_function	glycogen debranching enzyme activity	20	0.000504655	GO:0004133
molecular_function	structural constituent of cytoskeleton	66	0.00166536	GO:0005200
molecular_function	DNA polymerase processivity factor activity	2	5.04655e-05	GO:0030337
molecular_function	carbohydrate transporter activity	72	0.00181676	GO:1901476
molecular_function	pattern binding	67	0.0016906	GO:0001871
molecular_function	peroxiredoxin activity	11	0.00027756	GO:0051920
molecular_function	Ras guanyl-nucleotide exchange factor activity	37	0.000933613	GO:0005088
molecular_function	isomerase activity	646	0.0163004	GO:0016853
molecular_function	enzyme inhibitor activity	53	0.00133734	GO:0004857
molecular_function	cargo receptor activity	3	7.56983e-05	GO:0038024
molecular_function	drug transporter activity	199	0.00502132	GO:0090484
molecular_function	core RNA polymerase binding transcription factor activity	8	0.000201862	GO:0000990
molecular_function	electron transporter, transferring electrons within the cyclic electron transport pathway of photosynthesis activity	18	0.00045419	GO:0045156
molecular_function	peroxidase activity	167	0.00421387	GO:0004601
molecular_function	metal cluster binding	223	0.00562691	GO:0051540
molecular_function	ligase activity	852	0.0214983	GO:0016874
molecular_function	signal transducer activity	397	0.0100174	GO:0004871
molecular_function	extracellular matrix structural constituent	1	2.52328e-05	GO:0005201
molecular_function	electron transporter, transferring electrons within cytochrome b6/f complex of photosystem II activity	15	0.000378492	GO:0045158
molecular_function	ion binding	12534	0.316268	GO:0043167
molecular_function	superoxide dismutase activity	44	0.00111024	GO:0004784
molecular_function	carbohydrate derivative transporter activity	109	0.00275037	GO:1901505
molecular_function	molybdopterin synthase activity	8	0.000201862	GO:0030366
molecular_function	structural constituent of cuticle	3	7.56983e-05	GO:0042302
molecular_function	transcription factor binding transcription factor activity	92	0.00232142	GO:0000989
molecular_function	structural constituent of cell wall	6	0.000151397	GO:0005199
molecular_function	kinase regulator activity	15	0.000378492	GO:0019207
molecular_function	ARF guanyl-nucleotide exchange factor activity	20	0.000504655	GO:0005086
molecular_function	heterocyclic compound binding	13315	0.335974	GO:1901363
molecular_function	sequence-specific DNA binding transcription factor activity	499	0.0125912	GO:0003700
molecular_function	electron transporter, transferring electrons within the noncyclic electron transport pathway of photosynthesis activity	3	7.56983e-05	GO:0045157
molecular_function	integrase activity	5	0.000126164	GO:0008907
molecular_function	alkene binding	6	0.000151397	GO:0072328
molecular_function	binding, bridging	14	0.000353259	GO:0060090
molecular_function	ornithine decarboxylase regulator activity	2	5.04655e-05	GO:0042979
molecular_function	protein binding	2042	0.0515253	GO:0005515
molecular_function	copper chaperone activity	5	0.000126164	GO:0016531
molecular_function	cyclase activity	8	0.000201862	GO:0009975
molecular_function	carbohydrate derivative binding	6553	0.16535	GO:0097367
cellular_component	membrane region	187	0.00471853	GO:0098589
cellular_component	extracellular region part	27	0.000681285	GO:0044421
cellular_component	NAD(P)H dehydrogenase complex (plastoquinone)	5	0.000126164	GO:0010598
cellular_component	anchored component of membrane	61	0.0015392	GO:0031225
cellular_component	proton-transporting two-sector ATPase complex, catalytic domain	78	0.00196816	GO:0033178
cellular_component	envelope	1068	0.0269486	GO:0031975
cellular_component	subapical complex	1	2.52328e-05	GO:0035003
cellular_component	intrinsic component of membrane	4330	0.109258	GO:0031224
cellular_component	proton-transporting two-sector ATPase complex, proton-transporting domain	56	0.00141304	GO:0033177
cellular_component	virion part	57	0.00143827	GO:0044423
cellular_component	pollen wall	3	7.56983e-05	GO:0043667
cellular_component	organelle part	5018	0.126618	GO:0044422
cellular_component	cell projection part	13	0.000328026	GO:0044463
cellular_component	non-membrane-bounded organelle	2997	0.0756226	GO:0043228
cellular_component	integral component of organelle membrane	114	0.00287654	GO:0031301
cellular_component	ATPase dependent transmembrane transport complex	3	7.56983e-05	GO:0098533
cellular_component	organellar ribosome	9	0.000227095	GO:0000313
cellular_component	photosystem II oxygen evolving complex	51	0.00128687	GO:0009654
cellular_component	organelle envelope lumen	20	0.000504655	GO:0031970
cellular_component	endomembrane system	1623	0.0409528	GO:0012505
cellular_component	signal peptidase complex	11	0.00027756	GO:0005787
cellular_component	cell leading edge	7	0.000176629	GO:0031252
cellular_component	ESCRT II complex	1	2.52328e-05	GO:0000814
cellular_component	type II protein secretion system complex	2	5.04655e-05	GO:0015627
cellular_component	apical plasma membrane	3	7.56983e-05	GO:0016324
cellular_component	thylakoid light-harvesting complex	11	0.00027756	GO:0009503
cellular_component	cell part	14092	0.35558	GO:0044464
cellular_component	plastid nucleoid	25	0.000630819	GO:0042646
cellular_component	neuron part	2	5.04655e-05	GO:0097458
cellular_component	coated pit	19	0.000479423	GO:0005905
cellular_component	NADH dehydrogenase complex	34	0.000857914	GO:0030964
cellular_component	cell division site	5	0.000126164	GO:0032153
cellular_component	AP-type membrane coat adaptor complex	55	0.0013878	GO:0030119
cellular_component	protein-DNA complex	124	0.00312886	GO:0032993
cellular_component	viral capsid	56	0.00141304	GO:0019028
cellular_component	organelle lumen	887	0.0223815	GO:0043233
cellular_component	intracellular organelle	9886	0.249451	GO:0043229
cellular_component	fatty acid elongase complex	7	0.000176629	GO:0009923
cellular_component	columella	3	7.56983e-05	GO:0043674
cellular_component	cell body	1	2.52328e-05	GO:0044297
cellular_component	ER membrane protein complex	6	0.000151397	GO:0072546
cellular_component	exine	3	7.56983e-05	GO:0043668
cellular_component	eisosome	1	2.52328e-05	GO:0032126
cellular_component	midbody	1	2.52328e-05	GO:0030496
cellular_component	proteinaceous extracellular matrix	5	0.000126164	GO:0005578
cellular_component	endoplasmic reticulum membrane	182	0.00459236	GO:0005789
cellular_component	nuclear membrane part	6	0.000151397	GO:0044453
cellular_component	contractile fiber part	6	0.000151397	GO:0044449
cellular_component	intracellular	12869	0.324721	GO:0005622
cellular_component	external encapsulating structure	551	0.0139033	GO:0030312
cellular_component	SNARE complex	6	0.000151397	GO:0031201
cellular_component	proton-transporting ATP synthase, stator stalk	1	2.52328e-05	GO:0045265
cellular_component	respiratory chain complex II	5	0.000126164	GO:0045273
cellular_component	photosystem II antenna complex	7	0.000176629	GO:0009783
cellular_component	membrane raft	1	2.52328e-05	GO:0045121
cellular_component	photosystem II reaction center	6	0.000151397	GO:0009539
cellular_component	extraorganismal space	1	2.52328e-05	GO:0043245
cellular_component	vesicle	104	0.00262421	GO:0031982
cellular_component	extracellular organelle	4	0.000100931	GO:0043230
cellular_component	intrinsic component of organelle membrane	117	0.00295223	GO:0031300
cellular_component	cell projection	48	0.00121117	GO:0042995
cellular_component	retromer complex	20	0.000504655	GO:0030904
cellular_component	protein complex	3979	0.100401	GO:0043234
cellular_component	cell-cell junction	639	0.0161237	GO:0005911
cellular_component	side of membrane	17	0.000428957	GO:0098552
cellular_component	extracellular matrix part	3	7.56983e-05	GO:0044420
cellular_component	cell surface	14	0.000353259	GO:0009986
cellular_component	integral component of membrane	4272	0.107794	GO:0016021
cellular_component	cell pole	8	0.000201862	GO:0060187
cellular_component	transmembrane transporter complex	110	0.0027756	GO:1902495
cellular_component	site of polarized growth	8	0.000201862	GO:0030427
cellular_component	pore complex	33	0.000832681	GO:0046930
cellular_component	protein serine/threonine phosphatase complex	147	0.00370922	GO:0008287
cellular_component	nitrite reductase complex [NAD(P)H]	4	0.000100931	GO:0009344
cellular_component	anchoring junction	8	0.000201862	GO:0070161
cellular_component	ribonucleoprotein complex	1440	0.0363352	GO:0030529
cellular_component	succinate dehydrogenase complex	5	0.000126164	GO:0045281
cellular_component	viral nucleocapsid	53	0.00133734	GO:0019013
cellular_component	organelle membrane	1232	0.0310868	GO:0031090
cellular_component	plasmodesma	634	0.0159976	GO:0009506
cellular_component	mitochondrial membrane part	146	0.00368398	GO:0044455
cellular_component	fumarate reductase complex	2	5.04655e-05	GO:0045283
cellular_component	synaptic vesicle	1	2.52328e-05	GO:0008021
cellular_component	intracellular part	12527	0.316091	GO:0044424
cellular_component	PAS complex	2	5.04655e-05	GO:0070772
cellular_component	periplasmic space	7	0.000176629	GO:0042597
cellular_component	apical part of cell	3	7.56983e-05	GO:0045177
cellular_component	photosynthetic membrane	436	0.0110015	GO:0034357
cellular_component	aspartate carbamoyltransferase complex	1	2.52328e-05	GO:0009347
cellular_component	coated membrane	157	0.00396155	GO:0048475
cellular_component	synapse part	2	5.04655e-05	GO:0044456
cellular_component	basal part of cell	2	5.04655e-05	GO:0045178
cellular_component	oligosaccharyltransferase complex	37	0.000933613	GO:0008250
cellular_component	ciliary part	5	0.000126164	GO:0044441
cellular_component	cell-substrate junction	7	0.000176629	GO:0030055
cellular_component	presynaptic active zone	1	2.52328e-05	GO:0048786
cellular_component	external encapsulating structure part	6	0.000151397	GO:0044462
cellular_component	other organism part	1	2.52328e-05	GO:0044217
cellular_component	basal plasma membrane	2	5.04655e-05	GO:0009925
cellular_component	cell division site part	1	2.52328e-05	GO:0032155
cellular_component	membrane-bounded organelle	7979	0.201332	GO:0043227
cellular_component	plasma membrane region	5	0.000126164	GO:0098590
cellular_component	plasma membrane part	278	0.00701471	GO:0044459
cellular_component	extrinsic component of membrane	80	0.00201862	GO:0019898
cellular_component	respiratory chain	128	0.00322979	GO:0070469
cellular_component	plasma membrane	1694	0.0427443	GO:0005886
cellular_component	respiratory chain complex III	16	0.000403724	GO:0045275
cellular_component	plant extracellular matrix	3	7.56983e-05	GO:0048196
cellular_component	apoplast	333	0.00840251	GO:0048046
cellular_component	sexine	3	7.56983e-05	GO:0043673
cellular_component	signal recognition particle receptor complex	1	2.52328e-05	GO:0005785
cellular_component	viral membrane	1	2.52328e-05	GO:0036338
cellular_component	ion channel complex	91	0.00229618	GO:0034702
cellular_component	basolateral plasma membrane	2	5.04655e-05	GO:0016323
cellular_component	nuclear outer membrane-endoplasmic reticulum membrane network	182	0.00459236	GO:0042175
cellular_component	membrane part	5052	0.127476	GO:0044425
cellular_component	GPI-anchor transamidase complex	12	0.000302793	GO:0042765
cellular_component	cell periphery	2181	0.0550327	GO:0071944
cellular_component	alpha-1,6-mannosyltransferase complex	19	0.000479423	GO:0000136
cellular_component	extracellular space	17	0.000428957	GO:0005615
cellular_component	molybdopterin synthase complex	17	0.000428957	GO:0019008
cellular_component	photosystem	157	0.00396155	GO:0009521
cellular_component	photosystem I reaction center	13	0.000328026	GO:0009538
cellular_component	oxidoreductase complex	225	0.00567737	GO:1990204
cellular_component	membrane coat	157	0.00396155	GO:0030117
cellular_component	outer membrane	85	0.00214479	GO:0019867
cellular_component	proton-transporting two-sector ATPase complex	150	0.00378492	GO:0016469
cellular_component	respiratory chain complex IV	32	0.000807449	GO:0045277
cellular_component	riboflavin synthase complex	10	0.000252328	GO:0009349
cellular_component	synaptic membrane	1	2.52328e-05	GO:0097060
cellular_component	intracellular organelle part	5009	0.126391	GO:0044446
cellular_component	cell surface furrow	1	2.52328e-05	GO:0097610
cellular_component	cell septum	2	5.04655e-05	GO:0030428
biological_process	taxis	7	0.000176629	GO:0042330
biological_process	negative regulation of developmental process	73	0.00184199	GO:0051093
biological_process	positive regulation of nitrogen utilization	1	2.52328e-05	GO:0045848
biological_process	positive regulation of cellular process	293	0.0073932	GO:0048522
biological_process	immune effector process	41	0.00103454	GO:0002252
biological_process	positive regulation of cellular component organization	52	0.0013121	GO:0051130
biological_process	single organism reproductive process	673	0.0169817	GO:0044702
biological_process	response to other organism	523	0.0131967	GO:0051707
biological_process	regulation of cellular component organization	253	0.00638389	GO:0051128
biological_process	sulfur utilization	7	0.000176629	GO:0006791
biological_process	response to abiotic stimulus	1328	0.0335091	GO:0009628
biological_process	multi-organism reproductive process	243	0.00613156	GO:0044703
biological_process	immune system development	2	5.04655e-05	GO:0002520
biological_process	regulation of multicellular organismal process	263	0.00663622	GO:0051239
biological_process	negative regulation of cellular component organization	29	0.00073175	GO:0051129
biological_process	intercellular transport	7	0.000176629	GO:0010496
biological_process	regulation of biological quality	923	0.0232898	GO:0065008
biological_process	multi-organism behavior	4	0.000100931	GO:0051705
biological_process	response to redox state	3	7.56983e-05	GO:0051775
biological_process	biosynthetic process	7625	0.1924	GO:0009058
biological_process	synaptic transmission	21	0.000529888	GO:0007268
biological_process	positive regulation of growth	9	0.000227095	GO:0045927
biological_process	regulation of cellular component biogenesis	70	0.00176629	GO:0044087
biological_process	phenotypic switching	2	5.04655e-05	GO:0036166
biological_process	single-organism developmental process	1605	0.0404986	GO:0044767
biological_process	development involved in symbiotic interaction	1	2.52328e-05	GO:0044111
biological_process	negative regulation of transport	7	0.000176629	GO:0051051
biological_process	positive regulation of response to stimulus	59	0.00148873	GO:0048584
biological_process	positive regulation of reproductive process	32	0.000807449	GO:2000243
biological_process	lateral growth	3	7.56983e-05	GO:0080190
biological_process	multi-organism transport	9	0.000227095	GO:0044766
biological_process	regulation of nitrogen utilization	1	2.52328e-05	GO:0006808
biological_process	regulation of molecular function	585	0.0147612	GO:0065009
biological_process	response to biotic stimulus	582	0.0146855	GO:0009607
biological_process	cell growth	297	0.00749413	GO:0016049
biological_process	response to chemical	1990	0.0502132	GO:0042221
biological_process	cell proliferation	70	0.00176629	GO:0008283
biological_process	asexual reproduction	4	0.000100931	GO:0019954
biological_process	cell adhesion	64	0.0016149	GO:0007155
biological_process	negative regulation of multicellular organismal process	52	0.0013121	GO:0051241
biological_process	developmental process involved in reproduction	730	0.0184199	GO:0003006
biological_process	spore germination	2	5.04655e-05	GO:0009847
biological_process	nitrogen utilization	1	2.52328e-05	GO:0019740
biological_process	immune response	159	0.00401201	GO:0006955
biological_process	negative regulation of circadian rhythm	6	0.000151397	GO:0042754
biological_process	cellular component biogenesis	1696	0.0427948	GO:0044085
biological_process	single-organism behavior	6	0.000151397	GO:0044708
biological_process	positive regulation of biological process	376	0.00948752	GO:0048518
biological_process	positive regulation of metabolic process	203	0.00512225	GO:0009893
biological_process	response to external stimulus	779	0.0196563	GO:0009605
biological_process	regulation of immune system process	56	0.00141304	GO:0002682
biological_process	positive regulation of multicellular organismal process	56	0.00141304	GO:0051240
biological_process	interspecies interaction between organisms	71	0.00179153	GO:0044419
biological_process	external encapsulating structure organization	174	0.0043905	GO:0045229
biological_process	regulation of cellular process	4139	0.104438	GO:0050794
biological_process	organ growth	5	0.000126164	GO:0035265
biological_process	single-organism transport	3625	0.0914688	GO:0044765
biological_process	regulation of homeostatic process	6	0.000151397	GO:0032844
biological_process	macromolecule localization	1112	0.0280588	GO:0033036
biological_process	multi-organism cellular process	50	0.00126164	GO:0044764
biological_process	positive regulation of cellular component biogenesis	1	2.52328e-05	GO:0044089
biological_process	cellular component organization	2066	0.0521309	GO:0016043
biological_process	regulation of signaling	376	0.00948752	GO:0023051
biological_process	reproduction of a single-celled organism	1	2.52328e-05	GO:0032505
biological_process	establishment of protein localization	930	0.0234665	GO:0045184
biological_process	single-organism membrane organization	162	0.00408771	GO:0044802
biological_process	single-organism localization	136	0.00343166	GO:1902578
biological_process	wax metabolic process	26	0.000656052	GO:0010166
biological_process	cellular metabolic process	18084	0.456309	GO:0044237
biological_process	localization of cell	4	0.000100931	GO:0051674
biological_process	filamentous growth	4	0.000100931	GO:0030447
biological_process	hemocyte differentiation	1	2.52328e-05	GO:0042386
biological_process	negative regulation of multi-organism process	3	7.56983e-05	GO:0043901
biological_process	cell motility	4	0.000100931	GO:0048870
biological_process	methylation	859	0.021675	GO:0032259
biological_process	primary metabolic process	18635	0.470213	GO:0044238
biological_process	catabolic process	3648	0.0920492	GO:0009056
biological_process	death	88	0.00222048	GO:0016265
biological_process	establishment of localization	4764	0.120209	GO:0051234
biological_process	reproductive behavior	2	5.04655e-05	GO:0019098
biological_process	cellular response to stimulus	2459	0.0620474	GO:0051716
biological_process	dormancy process	25	0.000630819	GO:0022611
biological_process	intraspecies interaction between organisms	5	0.000126164	GO:0051703
biological_process	establishment of localization in cell	865	0.0218263	GO:0051649
biological_process	regulation of localization	95	0.00239711	GO:0032879
biological_process	organic substance metabolic process	19631	0.495345	GO:0071704
biological_process	anatomical structure development	1474	0.0371931	GO:0048856
biological_process	hormone metabolic process	97	0.00244758	GO:0042445
biological_process	response to endogenous stimulus	741	0.0186975	GO:0009719
biological_process	negative regulation of biological process	422	0.0106482	GO:0048519
biological_process	positive regulation of signaling	23	0.000580354	GO:0023056
biological_process	regulation of growth	73	0.00184199	GO:0040008
biological_process	cell cycle phase	1	2.52328e-05	GO:0022403
biological_process	negative regulation of immune system process	4	0.000100931	GO:0002683
biological_process	carbon utilization	272	0.00686331	GO:0015976
biological_process	regulation of multi-organism process	45	0.00113547	GO:0043900
biological_process	abscission	9	0.000227095	GO:0009838
biological_process	pathogenesis	6	0.000151397	GO:0009405
biological_process	multicellular organism growth	3	7.56983e-05	GO:0035264
biological_process	negative regulation of growth	6	0.000151397	GO:0045926
biological_process	anatomical structure morphogenesis	528	0.0133229	GO:0009653
biological_process	transport	4740	0.119603	GO:0006810
biological_process	single organism cell adhesion	2	5.04655e-05	GO:0098602
biological_process	activation of immune response	20	0.000504655	GO:0002253
biological_process	single-multicellular organism process	1588	0.0400696	GO:0044707
biological_process	regulation of metabolic process	2597	0.0655295	GO:0019222
biological_process	multi-multicellular organism process	165	0.00416341	GO:0044706
biological_process	single-organism metabolic process	13056	0.329439	GO:0044710
biological_process	pigmentation	4	0.000100931	GO:0043473
biological_process	positive regulation of circadian rhythm	7	0.000176629	GO:0042753
biological_process	negative regulation of reproductive process	35	0.000883147	GO:2000242
biological_process	positive regulation of developmental process	56	0.00141304	GO:0051094
biological_process	regulation of reproductive process	140	0.00353259	GO:2000241
biological_process	reproductive process in single-celled organism	1	2.52328e-05	GO:0022413
biological_process	positive regulation of transport	7	0.000176629	GO:0051050
biological_process	response to stress	2623	0.0661856	GO:0006950
biological_process	single-organism cellular process	14727	0.371603	GO:0044763
biological_process	meiotic cell cycle	64	0.0016149	GO:0051321
biological_process	establishment of RNA localization	17	0.000428957	GO:0051236
biological_process	multicellular organism reproduction	99	0.00249804	GO:0032504
biological_process	anatomical structure formation involved in morphogenesis	121	0.00305317	GO:0048646
biological_process	nitrogen compound metabolic process	11531	0.290959	GO:0006807
biological_process	detection of stimulus	44	0.00111024	GO:0051606
biological_process	organelle organization	1199	0.0302541	GO:0006996
biological_process	negative regulation of cellular process	275	0.00693901	GO:0048523
biological_process	multicellular organismal reproductive process	95	0.00239711	GO:0048609
biological_process	negative regulation of signaling	49	0.00123641	GO:0023057
biological_process	regulation of biological process	4644	0.117181	GO:0050789
biological_process	maintenance of location	34	0.000857914	GO:0051235
biological_process	negative regulation of response to stimulus	78	0.00196816	GO:0048585
biological_process	negative regulation of metabolic process	229	0.0057783	GO:0009892
biological_process	positive regulation of immune system process	28	0.000706518	GO:0002684
biological_process	establishment of organelle localization	31	0.000782216	GO:0051656
biological_process	sexual reproduction	82	0.00206909	GO:0019953
biological_process	cellular localization	944	0.0238197	GO:0051641
biological_process	circadian rhythm	88	0.00222048	GO:0007623
biological_process	regulation of sulfur utilization	7	0.000176629	GO:0006792
biological_process	modification of morphology or physiology of other organism	12	0.000302793	GO:0035821
biological_process	regulation of response to stimulus	510	0.0128687	GO:0048583
biological_process	growth involved in symbiotic interaction	1	2.52328e-05	GO:0044110
biological_process	regulation of circadian rhythm	41	0.00103454	GO:0042752
biological_process	single organism signaling	1492	0.0376473	GO:0044700
biological_process	cell wall organization or biogenesis	323	0.00815019	GO:0071554
biological_process	behavior	8	0.000201862	GO:0007610
biological_process	developmental growth	227	0.00572784	GO:0048589
biological_process	regulation of developmental process	297	0.00749413	GO:0050793
total seqs number with gos: 39631
term_type	term	number	percent	GO
molecular_function	substrate-specific transmembrane transporter activity	1783	0.04499	GO:0022891
molecular_function	thiamine pyrophosphate binding	22	0.000555121	GO:0030976
molecular_function	cell adhesion molecule binding	1	2.52328e-05	GO:0050839
molecular_function	sulfur compound transmembrane transporter activity	57	0.00143827	GO:1901682
molecular_function	isoamylase activity	1	2.52328e-05	GO:0019156
molecular_function	peptidase inhibitor activity	14	0.000353259	GO:0030414
molecular_function	isoprenoid binding	4	0.000100931	GO:0019840
molecular_function	carbon-nitrogen lyase activity	47	0.00118594	GO:0016840
molecular_function	glutathione binding	3	7.56983e-05	GO:0043295
molecular_function	ubiquitin-protein transferase activity	217	0.00547551	GO:0004842
molecular_function	phosphatidylinositol 3-kinase regulator activity	1	2.52328e-05	GO:0035014
molecular_function	oxidoreductase activity, acting on diphenols and related substances as donors	81	0.00204385	GO:0016679
molecular_function	prosthetic group binding	2	5.04655e-05	GO:0051192
molecular_function	hydrolase activity, acting on acid anhydrides	2573	0.0649239	GO:0016817
molecular_function	oxidoreductase activity, acting on iron-sulfur proteins as donors	16	0.000403724	GO:0016730
molecular_function	protein binding, bridging	14	0.000353259	GO:0030674
molecular_function	GTPase regulator activity	140	0.00353259	GO:0030695
molecular_function	enzyme binding	255	0.00643436	GO:0019899
molecular_function	histidine phosphotransfer kinase activity	11	0.00027756	GO:0009927
molecular_function	violaxanthin de-epoxidase activity	4	0.000100931	GO:0046422
molecular_function	hydrolase activity, acting on acid carbon-carbon bonds	4	0.000100931	GO:0016822
molecular_function	abscisic acid binding	2	5.04655e-05	GO:0010427
molecular_function	small conjugating protein binding	16	0.000403724	GO:0032182
molecular_function	DNA demethylase activity	2	5.04655e-05	GO:0035514
molecular_function	photoreceptor activity	18	0.00045419	GO:0009881
molecular_function	efflux transmembrane transporter activity	21	0.000529888	GO:0015562
molecular_function	nucleosome binding	9	0.000227095	GO:0031491
molecular_function	lipid transporter activity	103	0.00259898	GO:0005319
molecular_function	macrolide binding	3	7.56983e-05	GO:0005527
molecular_function	kinase activator activity	1	2.52328e-05	GO:0019209
molecular_function	geranylgeranyl reductase activity	2	5.04655e-05	GO:0045550
molecular_function	oxidoreductase activity, acting on other nitrogenous compounds as donors	8	0.000201862	GO:0016661
molecular_function	tetrapyrrole binding	508	0.0128182	GO:0046906
molecular_function	carbohydrate transmembrane transporter activity	72	0.00181676	GO:0015144
molecular_function	GTP-dependent protein binding	4	0.000100931	GO:0030742
molecular_function	translation initiation factor binding	12	0.000302793	GO:0031369
molecular_function	beta-catenin binding	1	2.52328e-05	GO:0008013
molecular_function	phosphatidylcholine binding	2	5.04655e-05	GO:0031210
molecular_function	deacetylase activity	39	0.000984078	GO:0019213
molecular_function	transferase activity, transferring acyl groups	624	0.0157452	GO:0016746
molecular_function	active transmembrane transporter activity	1078	0.0272009	GO:0022804
molecular_function	oxidoreductase activity, acting on a sulfur group of donors	214	0.00539981	GO:0016667
molecular_function	auxin binding	3	7.56983e-05	GO:0010011
molecular_function	biotin transporter activity	1	2.52328e-05	GO:0015225
molecular_function	heat shock protein binding	67	0.0016906	GO:0031072
molecular_function	monooxygenase activity	360	0.0090838	GO:0004497
molecular_function	N-methylnicotinate transporter activity	2	5.04655e-05	GO:0090417
molecular_function	chitosan binding	3	7.56983e-05	GO:2001080
molecular_function	transmembrane signaling receptor activity	64	0.0016149	GO:0004888
molecular_function	oxidoreductase activity, acting on the CH-NH group of donors	72	0.00181676	GO:0016645
molecular_function	endopeptidase regulator activity	9	0.000227095	GO:0061135
molecular_function	ATPase regulator activity	16	0.000403724	GO:0060590
molecular_function	monosaccharide binding	51	0.00128687	GO:0048029
molecular_function	fatty acid binding	1	2.52328e-05	GO:0005504
molecular_function	sialic acid transmembrane transporter activity	4	0.000100931	GO:0015136
molecular_function	coenzyme transporter activity	9	0.000227095	GO:0051185
molecular_function	hydrolase activity, acting on ester bonds	1835	0.0463021	GO:0016788
molecular_function	hydrolase activity, acting on ether bonds	10	0.000252328	GO:0016801
molecular_function	organic phosphonate transmembrane transporter activity	15	0.000378492	GO:0015604
molecular_function	molybdopterin cofactor binding	4	0.000100931	GO:0043546
molecular_function	ligase activity, forming carbon-carbon bonds	26	0.000656052	GO:0016885
molecular_function	protein C-terminus binding	6	0.000151397	GO:0008022
molecular_function	camalexin binding	3	7.56983e-05	GO:2001147
molecular_function	protein kinase regulator activity	14	0.000353259	GO:0019887
molecular_function	core DNA-dependent RNA polymerase binding promoter specificity activity	8	0.000201862	GO:0000996
molecular_function	ribosomal large subunit binding	11	0.00027756	GO:0043023
molecular_function	GPI-anchor transamidase activity	3	7.56983e-05	GO:0003923
molecular_function	unfolded protein binding	273	0.00688855	GO:0051082
molecular_function	chitin binding	27	0.000681285	GO:0008061
molecular_function	oxidoreductase activity, acting on CH or CH2 groups	40	0.00100931	GO:0016725
molecular_function	NAD transporter activity	2	5.04655e-05	GO:0051724
molecular_function	sirohydrochlorin cobaltochelatase activity	1	2.52328e-05	GO:0016852
molecular_function	clathrin binding	19	0.000479423	GO:0030276
molecular_function	protein phosphatase regulator activity	29	0.00073175	GO:0019888
molecular_function	intramolecular lyase activity	14	0.000353259	GO:0016872
molecular_function	ethylene binding	6	0.000151397	GO:0051740
molecular_function	pyridoxal phosphate binding	348	0.008781	GO:0030170
molecular_function	kinase inhibitor activity	1	2.52328e-05	GO:0019210
molecular_function	sequence-specific DNA binding RNA polymerase II transcription factor activity	11	0.00027756	GO:0000981
molecular_function	signal recognition particle binding	7	0.000176629	GO:0005047
molecular_function	phosphoprotein binding	1	2.52328e-05	GO:0051219
molecular_function	ferrochelatase activity	8	0.000201862	GO:0004325
molecular_function	ribulose-1,5-bisphosphate carboxylase/oxygenase activator activity	3	7.56983e-05	GO:0046863
molecular_function	transferase activity, transferring phosphorus-containing groups	4777	0.120537	GO:0016772
molecular_function	intramolecular transferase activity	186	0.0046933	GO:0016866
molecular_function	oxidoreductase activity, acting on superoxide radicals as acceptor	44	0.00111024	GO:0016721
molecular_function	transferase activity, transferring one-carbon groups	853	0.0215236	GO:0016741
molecular_function	cis-trans isomerase activity	152	0.00383538	GO:0016859
molecular_function	cytidine deaminase activity	2	5.04655e-05	GO:0004126
molecular_function	glucanosyltransferase activity	1	2.52328e-05	GO:0042123
molecular_function	steroid hormone receptor activity	5	0.000126164	GO:0003707
molecular_function	palmitoyl hydrolase activity	26	0.000656052	GO:0098599
molecular_function	peptide receptor activity	4	0.000100931	GO:0001653
molecular_function	L-ascorbate peroxidase activity	11	0.00027756	GO:0016688
molecular_function	peptide binding	16	0.000403724	GO:0042277
molecular_function	oxygen transporter activity	1	2.52328e-05	GO:0005344
molecular_function	Rho guanyl-nucleotide exchange factor activity	37	0.000933613	GO:0005089
molecular_function	transferase activity, transferring sulfur-containing groups	53	0.00133734	GO:0016782
molecular_function	glycosaminoglycan binding	9	0.000227095	GO:0005539
molecular_function	oxidoreductase activity, oxidizing metal ions	11	0.00027756	GO:0016722
molecular_function	ribonucleotide binding	6471	0.163281	GO:0032553
molecular_function	oxidoreductase activity, acting on peroxide as acceptor	169	0.00426434	GO:0016684
molecular_function	diaminohydroxyphosphoribosylaminopyrimidine deaminase activity	11	0.00027756	GO:0008835
molecular_function	glycolipid binding	13	0.000328026	GO:0051861
molecular_function	oxidoreductase activity, acting on the CH-CH group of donors	391	0.00986601	GO:0016627
molecular_function	xenobiotic-transporting ATPase activity	23	0.000580354	GO:0008559
molecular_function	phosphatase inhibitor activity	5	0.000126164	GO:0019212
molecular_function	GTPase activator activity	117	0.00295223	GO:0005096
molecular_function	vitamin binding	79	0.00199339	GO:0019842
molecular_function	ligase activity, forming carbon-nitrogen bonds	388	0.00979032	GO:0016879
molecular_function	phosphatase activator activity	4	0.000100931	GO:0019211
molecular_function	4-alpha-glucanotransferase activity	19	0.000479423	GO:0004134
molecular_function	peptidase activity	1399	0.0353006	GO:0008233
molecular_function	intramolecular oxidoreductase activity	105	0.00264944	GO:0016860
molecular_function	3,8-divinyl protochlorophyllide a 8-vinyl reductase activity	1	2.52328e-05	GO:0051744
molecular_function	peptide transporter activity	9	0.000227095	GO:0015197
molecular_function	heme-copper terminal oxidase activity	32	0.000807449	GO:0015002
molecular_function	biotin synthase activity	3	7.56983e-05	GO:0004076
molecular_function	nucleoside binding	6405	0.161616	GO:0001882
molecular_function	salicylic acid binding	1	2.52328e-05	GO:1901149
molecular_function	oxidoreductase activity, acting on single donors with incorporation of molecular oxygen	145	0.00365875	GO:0016701
molecular_function	nucleotide-sugar transmembrane transporter activity	38	0.000958845	GO:0005338
molecular_function	ligase activity, forming nitrogen-metal bonds	10	0.000252328	GO:0051002
molecular_function	folic acid binding	7	0.000176629	GO:0005542
molecular_function	protein self-association	36	0.00090838	GO:0043621
molecular_function	anion binding	7492	0.189044	GO:0043168
molecular_function	glucosinolate:proton symporter activity	3	7.56983e-05	GO:0090448
molecular_function	adenosine-phosphate deaminase activity	10	0.000252328	GO:0047623
molecular_function	phosphorelay sensor kinase activity	78	0.00196816	GO:0000155
molecular_function	protein domain specific binding	36	0.00090838	GO:0019904
molecular_function	transferase activity, transferring aldehyde or ketonic groups	49	0.00123641	GO:0016744
molecular_function	protein binding involved in protein folding	11	0.00027756	GO:0044183
molecular_function	calmodulin binding	116	0.002927	GO:0005516
molecular_function	azole transporter activity	4	0.000100931	GO:0045118
molecular_function	RNA-3'-phosphate cyclase activity	1	2.52328e-05	GO:0003963
molecular_function	guanylate cyclase activity	1	2.52328e-05	GO:0004383
molecular_function	quercitrin binding	3	7.56983e-05	GO:2001227
molecular_function	phosphoglycerate transmembrane transporter activity	10	0.000252328	GO:0015120
molecular_function	heparin binding	2	5.04655e-05	GO:0008201
molecular_function	quinone binding	58	0.0014635	GO:0048038
molecular_function	guanine deaminase activity	5	0.000126164	GO:0008892
molecular_function	gibberellin binding	2	5.04655e-05	GO:0010331
molecular_function	lipoate synthase activity	5	0.000126164	GO:0016992
molecular_function	protein dimerization activity	534	0.0134743	GO:0046983
molecular_function	ligase activity, forming phosphoric ester bonds	29	0.00073175	GO:0016886
molecular_function	passive transmembrane transporter activity	219	0.00552598	GO:0022803
molecular_function	methotrexate transporter activity	7	0.000176629	GO:0015350
molecular_function	signaling receptor activity	153	0.00386061	GO:0038023
molecular_function	1-aminocyclopropane-1-carboxylate deaminase activity	2	5.04655e-05	GO:0008660
molecular_function	heme transporter activity	3	7.56983e-05	GO:0015232
molecular_function	tocopherol cyclase activity	6	0.000151397	GO:0009976
molecular_function	oxidoreductase activity, acting on paired donors, with incorporation or reduction of molecular oxygen	686	0.0173097	GO:0016705
molecular_function	glycolipid transporter activity	13	0.000328026	GO:0017089
molecular_function	adenosine deaminase activity	3	7.56983e-05	GO:0004000
molecular_function	polysaccharide binding	67	0.0016906	GO:0030247
molecular_function	nucleotide binding	8380	0.211451	GO:0000166
molecular_function	nucleoside transmembrane transporter activity	45	0.00113547	GO:0005337
molecular_function	ornithine decarboxylase inhibitor activity	2	5.04655e-05	GO:0008073
molecular_function	alcohol binding	9	0.000227095	GO:0043178
molecular_function	steroid dehydrogenase activity	35	0.000883147	GO:0016229
molecular_function	NEDD8 activating enzyme activity	8	0.000201862	GO:0019781
molecular_function	hydrolase activity, acting on glycosyl bonds	1039	0.0262169	GO:0016798
molecular_function	oxidoreductase activity, acting on a heme group of donors	32	0.000807449	GO:0016675
molecular_function	iron-sulfur cluster binding	223	0.00562691	GO:0051536
molecular_function	N-1-naphthylphthalamic acid binding	2	5.04655e-05	GO:0010013
molecular_function	protein complex binding	306	0.00772123	GO:0032403
molecular_function	dynein binding	3	7.56983e-05	GO:0045502
molecular_function	fatty-acyl-CoA binding	26	0.000656052	GO:0000062
molecular_function	nucleic acid binding	5384	0.135853	GO:0003676
molecular_function	organic acid binding	238	0.0060054	GO:0043177
molecular_function	oxidoreductase activity, acting on the CH-NH2 group of donors	64	0.0016149	GO:0016638
molecular_function	ubiquitinyl hydrolase activity	97	0.00244758	GO:0036459
molecular_function	ribosome binding	36	0.00090838	GO:0043022
molecular_function	folic acid transporter activity	7	0.000176629	GO:0008517
molecular_function	histone binding	48	0.00121117	GO:0042393
molecular_function	transferase activity, transferring nitrogenous groups	155	0.00391108	GO:0016769
molecular_function	ligase activity, forming carbon-sulfur bonds	66	0.00166536	GO:0016877
molecular_function	chromatin DNA binding	2	5.04655e-05	GO:0031490
molecular_function	sphingosine hydroxylase activity	2	5.04655e-05	GO:0000170
molecular_function	SNARE binding	2	5.04655e-05	GO:0000149
molecular_function	purine ribonucleotide transmembrane transporter activity	24	0.000605587	GO:0005346
molecular_function	oligosaccharide binding	1	2.52328e-05	GO:0070492
molecular_function	thiamine pyrophosphate transporter activity	7	0.000176629	GO:0090422
molecular_function	nucleoside phosphate binding	8380	0.211451	GO:1901265
molecular_function	identical protein binding	178	0.00449143	GO:0042802
molecular_function	receptor binding	14	0.000353259	GO:0005102
molecular_function	serine hydrolase activity	507	0.012793	GO:0017171
molecular_function	phosphorelay response regulator activity	55	0.0013878	GO:0000156
molecular_function	cation binding	5811	0.146628	GO:0043169
molecular_function	transferase activity, transferring glycosyl groups	1057	0.026671	GO:0016757
molecular_function	glutathione peroxidase activity	31	0.000782216	GO:0004602
molecular_function	phosphorus-oxygen lyase activity	3	7.56983e-05	GO:0016849
molecular_function	hydrolase activity, acting on acid anhydrides, catalyzing transmembrane movement of substances	528	0.0133229	GO:0016820
molecular_function	catalase activity	26	0.000656052	GO:0004096
molecular_function	hexose phosphate transmembrane transporter activity	6	0.000151397	GO:0015119
molecular_function	carbon-carbon lyase activity	280	0.00706518	GO:0016830
molecular_function	receptor signaling protein activity	166	0.00418864	GO:0005057
molecular_function	lipase activator activity	5	0.000126164	GO:0060229
molecular_function	ligase activity, forming carbon-oxygen bonds	214	0.00539981	GO:0016875
molecular_function	fatty acid alpha-hydroxylase activity	6	0.000151397	GO:0080132
molecular_function	transcription factor binding	23	0.000580354	GO:0008134
molecular_function	carbon-oxygen lyase activity	267	0.00673715	GO:0016835
molecular_function	hydrolase activity, acting on carbon-nitrogen (but not peptide) bonds	284	0.00716611	GO:0016810
molecular_function	thyroid hormone receptor activity	4	0.000100931	GO:0004887
molecular_function	nicotinate transporter activity	2	5.04655e-05	GO:0090416
molecular_function	phospholipid binding	122	0.0030784	GO:0005543
molecular_function	oxidoreductase activity, acting on CH-OH group of donors	610	0.015392	GO:0016614
molecular_function	carbon-sulfur lyase activity	61	0.0015392	GO:0016846
molecular_function	organic hydroxy compound transmembrane transporter activity	7	0.000176629	GO:1901618
molecular_function	RNA polymerase II transcription factor binding transcription factor activity	46	0.00116071	GO:0001076
molecular_function	cytoskeletal protein binding	448	0.0113043	GO:0008092
molecular_function	oxidoreductase activity, acting on NAD(P)H	179	0.00451667	GO:0016651
molecular_function	coenzyme binding	1047	0.0264187	GO:0050662
molecular_function	oxidative phosphorylation uncoupler activity	1	2.52328e-05	GO:0017077
molecular_function	hydrolase activity, acting on acid halide bonds	10	0.000252328	GO:0016824
molecular_function	chaperone binding	23	0.000580354	GO:0051087
molecular_function	SNAP receptor activity	27	0.000681285	GO:0005484
molecular_function	histone demethylase activity	3	7.56983e-05	GO:0032452
molecular_function	dioxygenase activity	356	0.00898287	GO:0051213
molecular_function	iron chelate transmembrane transporter activity	8	0.000201862	GO:0015603
molecular_function	ATPase activator activity	6	0.000151397	GO:0001671
molecular_function	drug transmembrane transporter activity	192	0.00484469	GO:0015238
molecular_function	transcription cofactor activity	91	0.00229618	GO:0003712
molecular_function	transferase activity, transferring alkyl or aryl (other than methyl) groups	184	0.00464283	GO:0016765
molecular_function	protein transporter activity	86	0.00217002	GO:0008565
molecular_function	phosphate transmembrane transporter activity	142	0.00358305	GO:1901677
molecular_function	cyclin binding	4	0.000100931	GO:0030332
molecular_function	DNA topoisomerase activity	25	0.000630819	GO:0003916
molecular_function	RNA binding transcription antitermination factor activity	1	2.52328e-05	GO:0001072
molecular_function	ribonuclease inhibitor activity	3	7.56983e-05	GO:0008428
molecular_function	oxidoreductase activity, acting on the aldehyde or oxo group of donors	282	0.00711564	GO:0016903
molecular_function	scavenger receptor activity	3	7.56983e-05	GO:0005044
molecular_function	direct ligand regulated sequence-specific DNA binding transcription factor activity	4	0.000100931	GO:0098531
molecular_function	racemase and epimerase activity	74	0.00186723	GO:0016854
cellular_component	photosystem I	36	0.00090838	GO:0009522
cellular_component	TCTN-B9D complex	5	0.000126164	GO:0036038
cellular_component	NAD(P)H dehydrogenase complex (plastoquinone)	5	0.000126164	GO:0010598
cellular_component	apical junction complex	1	2.52328e-05	GO:0043296
cellular_component	cell wall	545	0.0137519	GO:0005618
cellular_component	viral envelope	1	2.52328e-05	GO:0019031
cellular_component	envelope	1068	0.0269486	GO:0031975
cellular_component	subapical complex	1	2.52328e-05	GO:0035003
cellular_component	microbody membrane	38	0.000958845	GO:0031903
cellular_component	Slx1-Slx4 complex	2	5.04655e-05	GO:0033557
cellular_component	Arp2/3 protein complex	26	0.000656052	GO:0005885
cellular_component	DNA helicase complex	11	0.00027756	GO:0033202
cellular_component	signal recognition particle	24	0.000605587	GO:0048500
cellular_component	checkpoint clamp complex	2	5.04655e-05	GO:0030896
cellular_component	integral component of mitochondrial membrane	14	0.000353259	GO:0032592
cellular_component	pollen wall	3	7.56983e-05	GO:0043667
cellular_component	DUBm complex	4	0.000100931	GO:0071819
cellular_component	endosome membrane	8	0.000201862	GO:0010008
cellular_component	calcium- and calmodulin-dependent protein kinase complex	1	2.52328e-05	GO:0005954
cellular_component	cytoplasmic vesicle part	66	0.00166536	GO:0044433
cellular_component	immunoglobulin complex	2	5.04655e-05	GO:0019814
cellular_component	postsynaptic membrane	1	2.52328e-05	GO:0045211
cellular_component	cell projection part	13	0.000328026	GO:0044463
cellular_component	plastid part	1394	0.0351745	GO:0044435
cellular_component	ATP-binding cassette (ABC) transporter complex	1	2.52328e-05	GO:0043190
cellular_component	integral component of organelle membrane	114	0.00287654	GO:0031301
cellular_component	Golgi membrane	134	0.00338119	GO:0000139
cellular_component	caveola	1	2.52328e-05	GO:0005901
cellular_component	cell cortex	94	0.00237188	GO:0005938
cellular_component	organellar ribosome	9	0.000227095	GO:0000313
cellular_component	photosystem II oxygen evolving complex	51	0.00128687	GO:0009654
cellular_component	plastid ribosome	2	5.04655e-05	GO:0009547
cellular_component	cell-substrate adherens junction	7	0.000176629	GO:0005924
cellular_component	endomembrane system	1623	0.0409528	GO:0012505
cellular_component	ESCRT II complex	1	2.52328e-05	GO:0000814
cellular_component	type II protein secretion system complex	2	5.04655e-05	GO:0015627
cellular_component	eukaryotic translation initiation factor 2 complex	4	0.000100931	GO:0005850
cellular_component	pollen tube	33	0.000832681	GO:0090406
cellular_component	organellar small ribosomal subunit	6	0.000151397	GO:0000314
cellular_component	neuron part	2	5.04655e-05	GO:0097458
cellular_component	proteasome regulatory particle, base subcomplex	4	0.000100931	GO:0008540
cellular_component	intermediate filament	8	0.000201862	GO:0005882
cellular_component	cytoplasmic side of endoplasmic reticulum membrane	3	7.56983e-05	GO:0098554
cellular_component	mitochondrial respiratory chain complex I	34	0.000857914	GO:0005747
cellular_component	mitochondrial proton-transporting ATP synthase complex	25	0.000630819	GO:0005753
cellular_component	mitochondrial respiratory chain complex III	16	0.000403724	GO:0005750
cellular_component	intracellular organelle	9886	0.249451	GO:0043229
cellular_component	myosin complex	90	0.00227095	GO:0016459
cellular_component	cell body	1	2.52328e-05	GO:0044297
cellular_component	nitrate reductase complex	4	0.000100931	GO:0009325
cellular_component	eisosome	1	2.52328e-05	GO:0032126
cellular_component	proteinaceous extracellular matrix	5	0.000126164	GO:0005578
cellular_component	chromatin silencing complex	10	0.000252328	GO:0005677
cellular_component	pyruvate dehydrogenase complex	33	0.000832681	GO:0045254
cellular_component	mitotic checkpoint complex	1	2.52328e-05	GO:0033597
cellular_component	contractile fiber part	6	0.000151397	GO:0044449
cellular_component	F-actin capping protein complex	3	7.56983e-05	GO:0008290
cellular_component	other organism cell	1	2.52328e-05	GO:0044216
cellular_component	pyrophosphate-dependent phosphofructokinase complex	1	2.52328e-05	GO:0010316
cellular_component	SNARE complex	6	0.000151397	GO:0031201
cellular_component	proton-transporting ATP synthase, stator stalk	1	2.52328e-05	GO:0045265
cellular_component	microtubule	285	0.00719134	GO:0005874
cellular_component	gap junction	4	0.000100931	GO:0005921
cellular_component	MCM complex	20	0.000504655	GO:0042555
cellular_component	proteasome core complex	54	0.00136257	GO:0005839
cellular_component	collagen trimer	1	2.52328e-05	GO:0005581
cellular_component	organelle inner membrane	258	0.00651006	GO:0019866
cellular_component	organelle outer membrane	76	0.00191769	GO:0031968
cellular_component	photosystem II reaction center	6	0.000151397	GO:0009539
cellular_component	mitochondrial proton-transporting ATP synthase complex, catalytic core F(1)	6	0.000151397	GO:0000275
cellular_component	adherens junction	8	0.000201862	GO:0005912
cellular_component	extracellular organelle	4	0.000100931	GO:0043230
cellular_component	organelle envelope	1063	0.0268224	GO:0031967
cellular_component	sarcomere	6	0.000151397	GO:0030017
cellular_component	cell projection	48	0.00121117	GO:0042995
cellular_component	methyltransferase complex	11	0.00027756	GO:0034708
cellular_component	ESCRT complex	1	2.52328e-05	GO:0036452
cellular_component	intracellular membrane-bounded organelle	7970	0.201105	GO:0043231
cellular_component	integral component of nuclear inner membrane	6	0.000151397	GO:0005639
cellular_component	cytoplasmic side of plasma membrane	9	0.000227095	GO:0009898
cellular_component	vacuolar membrane	515	0.0129949	GO:0005774
cellular_component	cation-transporting ATPase complex	2	5.04655e-05	GO:0090533
cellular_component	external side of plasma membrane	2	5.04655e-05	GO:0009897
cellular_component	retromer complex	20	0.000504655	GO:0030904
cellular_component	Golgi transport complex	14	0.000353259	GO:0017119
cellular_component	clathrin adaptor complex	51	0.00128687	GO:0030131
cellular_component	actin filament	7	0.000176629	GO:0005884
cellular_component	cell outer membrane	5	0.000126164	GO:0009279
cellular_component	endosomal part	8	0.000201862	GO:0044440
cellular_component	eukaryotic translation initiation factor 3 complex	56	0.00141304	GO:0005852
cellular_component	I band	1	2.52328e-05	GO:0031674
cellular_component	PSII associated light-harvesting complex II	11	0.00027756	GO:0009517
cellular_component	catenin complex	1	2.52328e-05	GO:0016342
cellular_component	endopeptidase Clp complex	8	0.000201862	GO:0009368
cellular_component	cell surface	14	0.000353259	GO:0009986
cellular_component	insulin receptor complex	5	0.000126164	GO:0005899
cellular_component	ruffle	6	0.000151397	GO:0001726
cellular_component	cell pole	8	0.000201862	GO:0060187
cellular_component	neuronal cell body	1	2.52328e-05	GO:0043025
cellular_component	transmembrane transporter complex	110	0.0027756	GO:1902495
cellular_component	ribosome	1201	0.0303046	GO:0005840
cellular_component	extrinsic component of organelle membrane	4	0.000100931	GO:0031312
cellular_component	AP-5 adaptor complex	1	2.52328e-05	GO:0044599
cellular_component	formate dehydrogenase complex	4	0.000100931	GO:0009326
cellular_component	thylakoid membrane	381	0.00961369	GO:0042651
cellular_component	hemoglobin complex	1	2.52328e-05	GO:0005833
cellular_component	succinate dehydrogenase complex (ubiquinone)	2	5.04655e-05	GO:0045257
cellular_component	proton-transporting ATP synthase complex, coupling factor F(o)	23	0.000580354	GO:0045263
cellular_component	ubiquitin conjugating enzyme complex	3	7.56983e-05	GO:0031371
cellular_component	telomere cap complex	3	7.56983e-05	GO:0000782
cellular_component	organelle subcompartment	483	0.0121874	GO:0031984
cellular_component	mitochondrial part	371	0.00936136	GO:0044429
cellular_component	protein serine/threonine phosphatase complex	147	0.00370922	GO:0008287
cellular_component	endosome	248	0.00625773	GO:0005768
cellular_component	nuclear envelope	91	0.00229618	GO:0005635
cellular_component	DNA replication factor C complex	5	0.000126164	GO:0005663
cellular_component	ribonucleoprotein complex	1440	0.0363352	GO:0030529
cellular_component	THO complex	3	7.56983e-05	GO:0000347
cellular_component	extrachromosomal DNA	1	2.52328e-05	GO:0046821
cellular_component	viral nucleocapsid	53	0.00133734	GO:0019013
cellular_component	plasmodesma	634	0.0159976	GO:0009506
cellular_component	extrinsic component of mitochondrial inner membrane	3	7.56983e-05	GO:0031314
cellular_component	integral component of Golgi membrane	27	0.000681285	GO:0030173
cellular_component	Z disc	1	2.52328e-05	GO:0030018
cellular_component	cytoplasmic side of membrane	15	0.000378492	GO:0098562
cellular_component	intrinsic component of endoplasmic reticulum membrane	38	0.000958845	GO:0031227
cellular_component	periplasmic space	7	0.000176629	GO:0042597
cellular_component	DNA repair complex	29	0.00073175	GO:1990391
cellular_component	microtubule associated complex	207	0.00522318	GO:0005875
cellular_component	apical part of cell	3	7.56983e-05	GO:0045177
cellular_component	preribosome	39	0.000984078	GO:0030684
cellular_component	glutamyl-tRNA(Gln) amidotransferase complex	7	0.000176629	GO:0030956
cellular_component	mitochondrial intermembrane space	20	0.000504655	GO:0005758
cellular_component	intrinsic component of plasma membrane	141	0.00355782	GO:0031226
cellular_component	BRCA1-A complex	2	5.04655e-05	GO:0070531
cellular_component	plastid membrane	74	0.00186723	GO:0042170
cellular_component	glucose-1-phosphate adenylyltransferase complex	3	7.56983e-05	GO:0010170
cellular_component	DNA bending complex	75	0.00189246	GO:1990104
cellular_component	eukaryotic translation elongation factor 1 complex	11	0.00027756	GO:0005853
cellular_component	intracellular organelle lumen	887	0.0223815	GO:0070013
cellular_component	transport vesicle	37	0.000933613	GO:0030133
cellular_component	host cell part	1	2.52328e-05	GO:0033643
cellular_component	other organism part	1	2.52328e-05	GO:0044217
cellular_component	core TFIIH complex	32	0.000807449	GO:0000439
cellular_component	RNA polymerase complex	68	0.00171583	GO:0030880
cellular_component	thylakoid part	473	0.0119351	GO:0044436
cellular_component	cell division site part	1	2.52328e-05	GO:0032155
cellular_component	exosome (RNase complex)	25	0.000630819	GO:0000178
cellular_component	aster	2	5.04655e-05	GO:0005818
cellular_component	intrinsic component of peroxisomal membrane	22	0.000555121	GO:0031231
cellular_component	Elongator holoenzyme complex	5	0.000126164	GO:0033588
cellular_component	Smc5-Smc6 complex	11	0.00027756	GO:0030915
cellular_component	ADPG pyrophosphorylase complex	14	0.000353259	GO:0030929
cellular_component	vesicle coat	64	0.0016149	GO:0030120
cellular_component	origin recognition complex	11	0.00027756	GO:0000808
cellular_component	cytoplasmic part	7622	0.192324	GO:0044444
cellular_component	respiratory chain	128	0.00322979	GO:0070469
cellular_component	mitochondrial membrane	268	0.00676238	GO:0031966
cellular_component	cAMP-dependent protein kinase complex	5	0.000126164	GO:0005952
cellular_component	kinetochore	8	0.000201862	GO:0000776
cellular_component	microbody part	54	0.00136257	GO:0044438
cellular_component	transporter complex	110	0.0027756	GO:1990351
cellular_component	membrane-bounded vesicle	104	0.00262421	GO:0031988
cellular_component	plant extracellular matrix	3	7.56983e-05	GO:0048196
cellular_component	small nuclear ribonucleoprotein complex	25	0.000630819	GO:0030532
cellular_component	integral component of plastid membrane	10	0.000252328	GO:0031351
cellular_component	receptor complex	7	0.000176629	GO:0043235
cellular_component	sexine	3	7.56983e-05	GO:0043673
cellular_component	carboxy-terminal domain protein kinase complex	3	7.56983e-05	GO:0032806
cellular_component	ribonuclease P complex	6	0.000151397	GO:0030677
cellular_component	ribonucleoside-diphosphate reductase complex	11	0.00027756	GO:0005971
cellular_component	gamma-tubulin complex	3	7.56983e-05	GO:0000930
cellular_component	clathrin coat of coated pit	19	0.000479423	GO:0030132
cellular_component	Ku70:Ku80 complex	6	0.000151397	GO:0043564
cellular_component	basolateral plasma membrane	2	5.04655e-05	GO:0016323
cellular_component	pollen tube tip	8	0.000201862	GO:0090404
cellular_component	transcription export complex 2	4	0.000100931	GO:0070390
cellular_component	ribonucleoprotein granule	11	0.00027756	GO:0035770
cellular_component	integral component of peroxisomal membrane	22	0.000555121	GO:0005779
cellular_component	ciliary transition zone	5	0.000126164	GO:0035869
cellular_component	photosystem II	122	0.0030784	GO:0009523
cellular_component	GPI-anchor transamidase complex	12	0.000302793	GO:0042765
cellular_component	cell periphery	2181	0.0550327	GO:0071944
cellular_component	fatty acid synthase complex	33	0.000832681	GO:0005835
cellular_component	CAAX-protein geranylgeranyltransferase complex	4	0.000100931	GO:0005953
cellular_component	extracellular space	17	0.000428957	GO:0005615
cellular_component	mitochondrial respiratory chain	64	0.0016149	GO:0005746
cellular_component	photosystem	157	0.00396155	GO:0009521
cellular_component	photosystem I reaction center	13	0.000328026	GO:0009538
cellular_component	membrane coat	157	0.00396155	GO:0030117
cellular_component	Golgi apparatus	837	0.0211198	GO:0005794
cellular_component	myofilament	4	0.000100931	GO:0036379
cellular_component	proton-transporting two-sector ATPase complex	150	0.00378492	GO:0016469
cellular_component	AP-2 adaptor complex	3	7.56983e-05	GO:0030122
cellular_component	respiratory chain complex IV	32	0.000807449	GO:0045277
cellular_component	CIA complex	6	0.000151397	GO:0097361
cellular_component	nuclear membrane	17	0.000428957	GO:0031965
cellular_component	riboflavin synthase complex	10	0.000252328	GO:0009349
cellular_component	1,3-beta-D-glucan synthase complex	51	0.00128687	GO:0000148
cellular_component	glycine cleavage complex	13	0.000328026	GO:0005960
cellular_component	intracellular organelle part	5009	0.126391	GO:0044446
cellular_component	glycerol-3-phosphate dehydrogenase complex	26	0.000656052	GO:0009331
cellular_component	cell surface furrow	1	2.52328e-05	GO:0097610
cellular_component	proton-transporting V-type ATPase, V0 domain	33	0.000832681	GO:0033179
cellular_component	BLOC complex	3	7.56983e-05	GO:0031082
cellular_component	nuclear pore	33	0.000832681	GO:0005643
cellular_component	cell septum	2	5.04655e-05	GO:0030428
cellular_component	DNA topoisomerase complex (ATP-hydrolyzing)	13	0.000328026	GO:0009330
cellular_component	membrane region	187	0.00471853	GO:0098589
cellular_component	extrachromosomal circular DNA	1	2.52328e-05	GO:0005727
cellular_component	cleavage furrow	1	2.52328e-05	GO:0032154
cellular_component	anchored component of membrane	61	0.0015392	GO:0031225
cellular_component	proton-transporting two-sector ATPase complex, catalytic domain	78	0.00196816	GO:0033178
cellular_component	intrinsic component of mitochondrial membrane	14	0.000353259	GO:0098573
cellular_component	proteasome regulatory particle	6	0.000151397	GO:0005838
cellular_component	rhabdomere	1	2.52328e-05	GO:0016028
cellular_component	intrinsic component of membrane	4330	0.109258	GO:0031224
cellular_component	proton-transporting two-sector ATPase complex, proton-transporting domain	56	0.00141304	GO:0033177
cellular_component	mRNA cleavage factor complex	45	0.00113547	GO:0005849
cellular_component	RNA cap binding complex	8	0.000201862	GO:0034518
cellular_component	cilium	8	0.000201862	GO:0005929
cellular_component	proton-transporting ATP synthase complex	61	0.0015392	GO:0045259
cellular_component	respiratory chain complex I	34	0.000857914	GO:0045271
cellular_component	exocyst	52	0.0013121	GO:0000145
cellular_component	BRISC complex	2	5.04655e-05	GO:0070552
cellular_component	mitochondrial respiratory chain complex II	2	5.04655e-05	GO:0005749
cellular_component	integral component of thylakoid membrane	4	0.000100931	GO:0031361
cellular_component	lateral plasma membrane	5	0.000126164	GO:0016328
cellular_component	catalytic complex	1428	0.0360324	GO:1902494
cellular_component	ATPase dependent transmembrane transport complex	3	7.56983e-05	GO:0098533
cellular_component	extrinsic component of plasma membrane	11	0.00027756	GO:0019897
cellular_component	chromosome, centromeric region	25	0.000630819	GO:0000775
cellular_component	translation preinitiation complex	53	0.00133734	GO:0070993
cellular_component	mismatch repair complex	21	0.000529888	GO:0032300
cellular_component	ferredoxin:thioredoxin reductase complex	7	0.000176629	GO:0030386
cellular_component	extrinsic component of cytoplasmic side of plasma membrane	9	0.000227095	GO:0031234
cellular_component	nuclear part	1001	0.025258	GO:0044428
cellular_component	organelle envelope lumen	20	0.000504655	GO:0031970
cellular_component	cell leading edge	7	0.000176629	GO:0031252
cellular_component	signal peptidase complex	11	0.00027756	GO:0005787
cellular_component	apical plasma membrane	3	7.56983e-05	GO:0016324
cellular_component	mitochondrial ribosome	7	0.000176629	GO:0005761
cellular_component	thylakoid light-harvesting complex	11	0.00027756	GO:0009503
cellular_component	cytoplasm	8751	0.220812	GO:0005737
cellular_component	sodium:potassium-exchanging ATPase complex	2	5.04655e-05	GO:0005890
cellular_component	coated pit	19	0.000479423	GO:0005905
cellular_component	chromosomal part	658	0.0166032	GO:0044427
cellular_component	NADH dehydrogenase complex	34	0.000857914	GO:0030964
cellular_component	cell division site	5	0.000126164	GO:0032153
cellular_component	AP-type membrane coat adaptor complex	55	0.0013878	GO:0030119
cellular_component	ubiquitin ligase complex	156	0.00393631	GO:0000151
cellular_component	viral capsid	56	0.00141304	GO:0019028
cellular_component	organelle lumen	887	0.0223815	GO:0043233
cellular_component	protein kinase CK2 complex	3	7.56983e-05	GO:0005956
cellular_component	fatty acid elongase complex	7	0.000176629	GO:0009923
cellular_component	Mre11 complex	5	0.000126164	GO:0030870
cellular_component	columella	3	7.56983e-05	GO:0043674
cellular_component	ER membrane protein complex	6	0.000151397	GO:0072546
cellular_component	exine	3	7.56983e-05	GO:0043668
cellular_component	midbody	1	2.52328e-05	GO:0030496
cellular_component	mitochondrial proton-transporting ATP synthase, stator stalk	1	2.52328e-05	GO:0000274
cellular_component	endoplasmic reticulum membrane	182	0.00459236	GO:0005789
cellular_component	nuclear membrane part	6	0.000151397	GO:0044453
cellular_component	other organism	1	2.52328e-05	GO:0044215
cellular_component	endoplasmic reticulum	662	0.0167041	GO:0005783
cellular_component	intracellular	12869	0.324721	GO:0005622
cellular_component	proton-transporting V-type ATPase, V1 domain	45	0.00113547	GO:0033180
cellular_component	heterotrimeric G-protein complex	9	0.000227095	GO:0005834
cellular_component	external encapsulating structure	551	0.0139033	GO:0030312
cellular_component	chloroplast nucleoid	11	0.00027756	GO:0042644
cellular_component	respiratory chain complex II	5	0.000126164	GO:0045273
cellular_component	photosystem II antenna complex	7	0.000176629	GO:0009783
cellular_component	protein complex involved in cell adhesion	2	5.04655e-05	GO:0098636
cellular_component	mitochondrial respiratory chain complex IV	4	0.000100931	GO:0005751
cellular_component	glucosidase II complex	16	0.000403724	GO:0017177
cellular_component	proton-transporting V-type ATPase complex	84	0.00211955	GO:0033176
cellular_component	membrane raft	1	2.52328e-05	GO:0045121
cellular_component	extraorganismal space	1	2.52328e-05	GO:0043245
cellular_component	nuclear cap binding complex	8	0.000201862	GO:0005846
cellular_component	thylakoid	649	0.0163761	GO:0009579
cellular_component	transcription factor complex	564	0.0142313	GO:0005667
cellular_component	intrinsic component of organelle membrane	117	0.00295223	GO:0031300
cellular_component	TOR complex	4	0.000100931	GO:0038201
cellular_component	cytoskeletal part	571	0.0144079	GO:0044430
cellular_component	mannosyltransferase complex	25	0.000630819	GO:0031501
cellular_component	anchored component of plasma membrane	44	0.00111024	GO:0046658
cellular_component	outer membrane-bounded periplasmic space	1	2.52328e-05	GO:0030288
cellular_component	extracellular membrane-bounded organelle	4	0.000100931	GO:0065010
cellular_component	prefoldin complex	28	0.000706518	GO:0016272
cellular_component	Golgi apparatus part	388	0.00979032	GO:0044431
cellular_component	side of membrane	17	0.000428957	GO:0098552
cellular_component	integral component of membrane	4272	0.107794	GO:0016021
cellular_component	proteasome complex	86	0.00217002	GO:0000502
cellular_component	DNA polymerase complex	73	0.00184199	GO:0042575
cellular_component	cytochrome b6f complex	12	0.000302793	GO:0009512
cellular_component	site of polarized growth	8	0.000201862	GO:0030427
cellular_component	transcription export complex	3	7.56983e-05	GO:0000346
cellular_component	protein phosphatase type 2A complex	24	0.000605587	GO:0000159
cellular_component	cell tip	8	0.000201862	GO:0051286
cellular_component	mitochondrial proton-transporting ATP synthase complex, coupling factor F(o)	11	0.00027756	GO:0000276
cellular_component	pore complex	33	0.000832681	GO:0046930
cellular_component	mitochondrial inner membrane peptidase complex	21	0.000529888	GO:0042720
cellular_component	primosome complex	12	0.000302793	GO:1990077
cellular_component	ribosomal subunit	242	0.00610633	GO:0044391
cellular_component	nitrite reductase complex [NAD(P)H]	4	0.000100931	GO:0009344
cellular_component	extrinsic component of endoplasmic reticulum membrane	1	2.52328e-05	GO:0042406
cellular_component	succinate dehydrogenase complex	5	0.000126164	GO:0045281
cellular_component	organelle membrane	1232	0.0310868	GO:0031090
cellular_component	cell envelope	6	0.000151397	GO:0030313
cellular_component	integral component of endoplasmic reticulum membrane	35	0.000883147	GO:0030176
cellular_component	translation release factor complex	70	0.00176629	GO:0018444
cellular_component	proteasome core complex, alpha-subunit complex	23	0.000580354	GO:0019773
cellular_component	plasma membrane of cell tip	7	0.000176629	GO:0031520
cellular_component	mitochondrial membrane part	146	0.00368398	GO:0044455
cellular_component	fumarate reductase complex	2	5.04655e-05	GO:0045283
cellular_component	cation channel complex	91	0.00229618	GO:0034703
cellular_component	synaptic vesicle	1	2.52328e-05	GO:0008021
cellular_component	PAS complex	2	5.04655e-05	GO:0070772
cellular_component	intracellular part	12527	0.316091	GO:0044424
cellular_component	RNAi effector complex	10	0.000252328	GO:0031332
cellular_component	aspartate carbamoyltransferase complex	1	2.52328e-05	GO:0009347
cellular_component	intrinsic component of thylakoid membrane	4	0.000100931	GO:0031360
cellular_component	small nucleolar ribonucleoprotein complex	16	0.000403724	GO:0005732
cellular_component	PcG protein complex	11	0.00027756	GO:0031519
cellular_component	WASH complex	3	7.56983e-05	GO:0071203
cellular_component	proton-transporting ATP synthase complex, catalytic core F(1)	27	0.000681285	GO:0045261
cellular_component	basal part of cell	2	5.04655e-05	GO:0045178
cellular_component	integrin complex	2	5.04655e-05	GO:0008305
cellular_component	exon-exon junction complex	3	7.56983e-05	GO:0035145
cellular_component	oligosaccharyltransferase complex	37	0.000933613	GO:0008250
cellular_component	ciliary part	5	0.000126164	GO:0044441
cellular_component	septin complex	6	0.000151397	GO:0031105
cellular_component	cyclin-dependent protein kinase 5 holoenzyme complex	1	2.52328e-05	GO:0016533
cellular_component	GMP reductase complex	1	2.52328e-05	GO:1902560
cellular_component	presynaptic active zone	1	2.52328e-05	GO:0048786
cellular_component	intrinsic component of nuclear inner membrane	6	0.000151397	GO:0031229
cellular_component	external encapsulating structure part	6	0.000151397	GO:0044462
cellular_component	cytoplasmic vesicle	98	0.00247281	GO:0031410
cellular_component	protein acetyltransferase complex	59	0.00148873	GO:0031248
cellular_component	SWI/SNF superfamily-type complex	11	0.00027756	GO:0070603
cellular_component	voltage-gated calcium channel complex	19	0.000479423	GO:0005891
cellular_component	growing cell tip	8	0.000201862	GO:0035838
cellular_component	basal plasma membrane	2	5.04655e-05	GO:0009925
cellular_component	DNA packaging complex	76	0.00191769	GO:0044815
cellular_component	endoplasmic reticulum part	222	0.00560168	GO:0044432
cellular_component	spindle midzone	1	2.52328e-05	GO:0051233
cellular_component	troponin complex	4	0.000100931	GO:0005861
cellular_component	mediator complex	64	0.0016149	GO:0016592
cellular_component	plasma membrane region	5	0.000126164	GO:0098590
cellular_component	dihydrolipoyl dehydrogenase complex	11	0.00027756	GO:0045240
cellular_component	plasma membrane part	278	0.00701471	GO:0044459
cellular_component	integral component of plasma membrane	97	0.00244758	GO:0005887
cellular_component	rough endoplasmic reticulum membrane	1	2.52328e-05	GO:0030867
cellular_component	extrinsic component of membrane	80	0.00201862	GO:0019898
cellular_component	TORC1 complex	4	0.000100931	GO:0031931
cellular_component	neuron projection	1	2.52328e-05	GO:0043005
cellular_component	nucleotide-excision repair complex	8	0.000201862	GO:0000109
cellular_component	plasma membrane	1694	0.0427443	GO:0005886
cellular_component	respiratory chain complex III	16	0.000403724	GO:0045275
cellular_component	bounding membrane of organelle	962	0.0242739	GO:0098588
cellular_component	clathrin coat	87	0.00219525	GO:0030118
cellular_component	cohesin complex	6	0.000151397	GO:0008278
cellular_component	somatodendritic compartment	2	5.04655e-05	GO:0036477
cellular_component	fatty acid beta-oxidation multienzyme complex	2	5.04655e-05	GO:0036125
cellular_component	intrinsic component of Golgi membrane	27	0.000681285	GO:0031228
cellular_component	AP-3 adaptor complex	3	7.56983e-05	GO:0030123
cellular_component	mitochondrial outer membrane translocase complex	3	7.56983e-05	GO:0005742
cellular_component	spliceosomal complex	33	0.000832681	GO:0005681
cellular_component	signal recognition particle receptor complex	1	2.52328e-05	GO:0005785
cellular_component	vacuolar part	517	0.0130453	GO:0044437
cellular_component	voltage-gated potassium channel complex	63	0.00158966	GO:0008076
cellular_component	intracellular non-membrane-bounded organelle	2997	0.0756226	GO:0043232
cellular_component	viral membrane	1	2.52328e-05	GO:0036338
cellular_component	glycolate oxidase complex	5	0.000126164	GO:0009339
cellular_component	tricarboxylic acid cycle enzyme complex	41	0.00103454	GO:0045239
cellular_component	ion channel complex	91	0.00229618	GO:0034702
cellular_component	tubulin complex	239	0.00603063	GO:0045298
cellular_component	intrinsic component of plastid membrane	10	0.000252328	GO:0031350
cellular_component	D-amino-acid dehydrogenase complex	4	0.000100931	GO:0009324
cellular_component	light-harvesting complex	13	0.000328026	GO:0030076
cellular_component	pyrophosphate-dependent phosphofructokinase complex, beta-subunit complex	1	2.52328e-05	GO:0010318
cellular_component	pICln-Sm protein complex	3	7.56983e-05	GO:0034715
cellular_component	vesicle membrane	68	0.00171583	GO:0012506
cellular_component	nuclear outer membrane-endoplasmic reticulum membrane network	182	0.00459236	GO:0042175
cellular_component	mitochondrial inner membrane presequence translocase complex	16	0.000403724	GO:0005744
cellular_component	3-methyl-2-oxobutanoate dehydrogenase (lipoamide) complex	3	7.56983e-05	GO:0017086
cellular_component	replisome	20	0.000504655	GO:0030894
cellular_component	alpha-1,6-mannosyltransferase complex	19	0.000479423	GO:0000136
cellular_component	molybdopterin synthase complex	17	0.000428957	GO:0019008
cellular_component	DNA polymerase processivity factor complex	2	5.04655e-05	GO:0044796
cellular_component	oxidoreductase complex	225	0.00567737	GO:1990204
cellular_component	proteasome accessory complex	6	0.000151397	GO:0022624
cellular_component	dystrophin-associated glycoprotein complex	2	5.04655e-05	GO:0016010
cellular_component	plastid chromosome	14	0.000353259	GO:0009508
cellular_component	synaptic membrane	1	2.52328e-05	GO:0097060
cellular_component	cytochrome complex	60	0.00151397	GO:0070069
cellular_component	trans-Golgi network membrane	3	7.56983e-05	GO:0032588
biological_process	negative regulation of developmental process	73	0.00184199	GO:0051093
biological_process	regulation of viral process	4	0.000100931	GO:0050792
biological_process	positive regulation of cellular process	293	0.0073932	GO:0048522
biological_process	positive regulation of cellular component organization	52	0.0013121	GO:0051130
biological_process	amino-acid betaine metabolic process	3	7.56983e-05	GO:0006577
biological_process	fruit ripening	1	2.52328e-05	GO:0009835
biological_process	regulation of pollen tube growth	16	0.000403724	GO:0080092
biological_process	immune response-activating signal transduction	4	0.000100931	GO:0002757
biological_process	removal of superoxide radicals	57	0.00143827	GO:0019430
biological_process	establishment of protein localization to membrane	76	0.00191769	GO:0090150
biological_process	specification of floral organ identity	11	0.00027756	GO:0010093
biological_process	shoot axis formation	7	0.000176629	GO:0010346
biological_process	pigment accumulation in tissues	4	0.000100931	GO:0043480
biological_process	mechanosensory behavior	3	7.56983e-05	GO:0007638
biological_process	negative regulation of cellular component organization	29	0.00073175	GO:0051129
biological_process	regulation of hormone levels	153	0.00386061	GO:0010817
biological_process	cell-cell signaling	32	0.000807449	GO:0007267
biological_process	multi-organism behavior	4	0.000100931	GO:0051705
biological_process	adult behavior	1	2.52328e-05	GO:0030534
biological_process	humoral immune response	2	5.04655e-05	GO:0006959
biological_process	suspensor development	5	0.000126164	GO:0010098
biological_process	negative regulation of viral process	1	2.52328e-05	GO:0048525
biological_process	energy derivation by oxidation of organic compounds	452	0.0114052	GO:0015980
biological_process	root development	230	0.00580354	GO:0048364
biological_process	sex differentiation	1	2.52328e-05	GO:0007548
biological_process	regulation of defense response to bacterium	1	2.52328e-05	GO:1900424
biological_process	embryonic meristem development	9	0.000227095	GO:0048508
biological_process	nucleobase-containing small molecule metabolic process	3050	0.07696	GO:0055086
biological_process	meiotic DNA double-strand break processing	10	0.000252328	GO:0000706
biological_process	lipid storage	10	0.000252328	GO:0019915
biological_process	macromolecule methylation	317	0.00799879	GO:0043414
biological_process	organ morphogenesis	129	0.00325503	GO:0009887
biological_process	detection of chemical stimulus	25	0.000630819	GO:0009593
biological_process	cuticle development	6	0.000151397	GO:0042335
biological_process	post-embryonic morphogenesis	86	0.00217002	GO:0009886
biological_process	response to karrikin	76	0.00191769	GO:0080167
biological_process	signal transduction	1480	0.0373445	GO:0007165
biological_process	iron-sulfur cluster assembly	65	0.00164013	GO:0016226
biological_process	negative regulation of ion transport	1	2.52328e-05	GO:0043271
biological_process	tropism	61	0.0015392	GO:0009606
biological_process	response to defenses of other organism involved in symbiotic interaction	5	0.000126164	GO:0052173
biological_process	alditol metabolic process	29	0.00073175	GO:0019400
biological_process	response to oxidative stress	457	0.0115314	GO:0006979
biological_process	germ cell development	4	0.000100931	GO:0007281
biological_process	pigment metabolic process	211	0.00532411	GO:0042440
biological_process	response to xenobiotic stimulus	152	0.00383538	GO:0009410
biological_process	stem cell maintenance	14	0.000353259	GO:0019827
biological_process	regulation of transporter activity	13	0.000328026	GO:0032409
biological_process	inflorescence meristem growth	2	5.04655e-05	GO:0010450
biological_process	positive regulation of metabolic process	203	0.00512225	GO:0009893
biological_process	cellular component assembly involved in morphogenesis	28	0.000706518	GO:0010927
biological_process	regulation of macromolecule metabolic process	2107	0.0531655	GO:0060255
biological_process	glycoside transport	1	2.52328e-05	GO:1901656
biological_process	regulation of sequence-specific DNA binding transcription factor activity	19	0.000479423	GO:0051090
biological_process	developmental maturation	100	0.00252328	GO:0021700
biological_process	nitric oxide metabolic process	5	0.000126164	GO:0046209
biological_process	DNA repair	490	0.0123641	GO:0006281
biological_process	S-glycoside metabolic process	34	0.000857914	GO:0016143
biological_process	protein transport	911	0.0229871	GO:0015031
biological_process	induced systemic resistance, jasmonic acid mediated signaling pathway	5	0.000126164	GO:0009864
biological_process	extracellular structure organization	13	0.000328026	GO:0043062
biological_process	defense response	561	0.0141556	GO:0006952
biological_process	polysaccharide localization	24	0.000605587	GO:0033037
biological_process	root morphogenesis	144	0.00363352	GO:0010015
biological_process	response to virus	48	0.00121117	GO:0009615
biological_process	olefin metabolic process	61	0.0015392	GO:1900673
biological_process	mitochondrion organization	114	0.00287654	GO:0007005
biological_process	single-organism transport	3625	0.0914688	GO:0044765
biological_process	negative regulation of response to external stimulus	3	7.56983e-05	GO:0032102
biological_process	sexual sporulation	2	5.04655e-05	GO:0034293
biological_process	single-organism membrane invagination	1	2.52328e-05	GO:1902534
biological_process	negative regulation of photomorphogenesis	7	0.000176629	GO:0010100
biological_process	cell cycle	452	0.0114052	GO:0007049
biological_process	seed development	262	0.00661099	GO:0048316
biological_process	stem cell proliferation	1	2.52328e-05	GO:0072089
biological_process	organophosphate ester transport	149	0.00375968	GO:0015748
biological_process	actin filament-based process	140	0.00353259	GO:0030029
biological_process	ER body organization	5	0.000126164	GO:0080119
biological_process	organic substance biosynthetic process	7299	0.184174	GO:1901576
biological_process	negative regulation of defense response	15	0.000378492	GO:0031348
biological_process	establishment of tissue polarity	5	0.000126164	GO:0007164
biological_process	cell wall biogenesis	162	0.00408771	GO:0042546
biological_process	negative regulation of multi-organism process	3	7.56983e-05	GO:0043901
biological_process	regulation of synapse assembly	2	5.04655e-05	GO:0051963
biological_process	protein insertion into membrane	19	0.000479423	GO:0051205
biological_process	positive regulation of cell differentiation	3	7.56983e-05	GO:0045597
biological_process	cell motility	4	0.000100931	GO:0048870
biological_process	respiratory burst involved in defense response	6	0.000151397	GO:0002679
biological_process	response to transforming growth factor beta	1	2.52328e-05	GO:0071559
biological_process	membrane biogenesis	1	2.52328e-05	GO:0044091
biological_process	negative regulation of cell death	22	0.000555121	GO:0060548
biological_process	microgametogenesis	35	0.000883147	GO:0055046
biological_process	tube development	1	2.52328e-05	GO:0035295
biological_process	cellular lipid metabolic process	1575	0.0397416	GO:0044255
biological_process	DNA demethylation	2	5.04655e-05	GO:0080111
biological_process	response to nitrosative stress	2	5.04655e-05	GO:0051409
biological_process	cell cycle process	293	0.0073932	GO:0022402
biological_process	positive regulation of response to DNA damage stimulus	2	5.04655e-05	GO:2001022
biological_process	dsRNA transport	1	2.52328e-05	GO:0033227
biological_process	positive regulation of synapse maturation	1	2.52328e-05	GO:0090129
biological_process	mucilage metabolic process	18	0.00045419	GO:0010191
biological_process	establishment of localization in cell	865	0.0218263	GO:0051649
biological_process	modification of morphology or physiology of other organism involved in symbiotic interaction	12	0.000302793	GO:0051817
biological_process	cell redox homeostasis	233	0.00587924	GO:0045454
biological_process	C21-steroid hormone metabolic process	28	0.000706518	GO:0008207
biological_process	negative regulation of short-day photoperiodism, flowering	3	7.56983e-05	GO:0048577
biological_process	nitrogen cycle metabolic process	17	0.000428957	GO:0071941
biological_process	cellular ketone body metabolic process	25	0.000630819	GO:0046950
biological_process	negative regulation of biological process	422	0.0106482	GO:0048519
biological_process	rhabdomere development	2	5.04655e-05	GO:0042052
biological_process	phytochelatin metabolic process	10	0.000252328	GO:0046937
biological_process	positive regulation of signaling	23	0.000580354	GO:0023056
biological_process	reproductive structure development	601	0.0151649	GO:0048608
biological_process	telomere maintenance	9	0.000227095	GO:0000723
biological_process	reciprocal meiotic recombination	19	0.000479423	GO:0007131
biological_process	plant-type spore development	13	0.000328026	GO:0048236
biological_process	regulation of multi-organism process	45	0.00113547	GO:0043900
biological_process	response to nematode	86	0.00217002	GO:0009624
biological_process	organic cyclic compound metabolic process	8621	0.217532	GO:1901360
biological_process	bract formation	3	7.56983e-05	GO:0010434
biological_process	regulation of cell morphogenesis	38	0.000958845	GO:0022604
biological_process	cellular carbohydrate metabolic process	1144	0.0288663	GO:0044262
biological_process	execution phase of apoptosis	1	2.52328e-05	GO:0097194
biological_process	negative regulation of protein complex disassembly	3	7.56983e-05	GO:0043242
biological_process	root cap development	4	0.000100931	GO:0048829
biological_process	vesicle-mediated transport	543	0.0137014	GO:0016192
biological_process	protein localization	965	0.0243496	GO:0008104
biological_process	regulation of cell projection organization	1	2.52328e-05	GO:0031344
biological_process	cellular response to chemical stimulus	638	0.0160985	GO:0070887
biological_process	response to temperature stimulus	399	0.0100679	GO:0009266
biological_process	regulation of cytokine production	1	2.52328e-05	GO:0001817
biological_process	detoxification of nitrogen compound	1	2.52328e-05	GO:0051410
biological_process	seed maturation	30	0.000756983	GO:0010431
biological_process	response to water	225	0.00567737	GO:0009415
biological_process	mucilage extrusion from seed coat	6	0.000151397	GO:0080001
biological_process	cell recognition	65	0.00164013	GO:0008037
biological_process	regulation of telomere maintenance	1	2.52328e-05	GO:0032204
biological_process	inflorescence morphogenesis	5	0.000126164	GO:0048281
biological_process	negative regulation of immune response	3	7.56983e-05	GO:0050777
biological_process	quaternary ammonium group transport	3	7.56983e-05	GO:0015697
biological_process	organic phosphonate transport	15	0.000378492	GO:0015716
biological_process	regulation of hematopoietic progenitor cell differentiation	1	2.52328e-05	GO:1901532
biological_process	regulation of transport	94	0.00237188	GO:0051049
biological_process	positive regulation of cell death	6	0.000151397	GO:0010942
biological_process	negative regulation of nitrogen compound metabolic process	123	0.00310363	GO:0051172
biological_process	floral organ abscission	8	0.000201862	GO:0010227
biological_process	wax biosynthetic process	25	0.000630819	GO:0010025
biological_process	cyanide metabolic process	1	2.52328e-05	GO:0019499
biological_process	embryo sac egg cell differentiation	8	0.000201862	GO:0009560
biological_process	regulation of myeloid cell differentiation	1	2.52328e-05	GO:0045637
biological_process	carbon fixation	117	0.00295223	GO:0015977
biological_process	protein metabolic process	7445	0.187858	GO:0019538
biological_process	secretion by cell	89	0.00224572	GO:0032940
biological_process	hormone biosynthetic process	11	0.00027756	GO:0042446
biological_process	peptidoglycan biosynthetic process	59	0.00148873	GO:0009252
biological_process	single-organism organelle organization	626	0.0157957	GO:1902589
biological_process	regulation of cell septum assembly	2	5.04655e-05	GO:1901891
biological_process	pattern specification process	106	0.00267467	GO:0007389
biological_process	defense response to virus	28	0.000706518	GO:0051607
biological_process	plant-type cell wall organization or biogenesis	143	0.00360829	GO:0071669
biological_process	integument development	6	0.000151397	GO:0080060
biological_process	negative regulation of shoot apical meristem development	2	5.04655e-05	GO:1902184
biological_process	negative regulation of defense response to virus	1	2.52328e-05	GO:0050687
biological_process	fungal-type cell wall organization or biogenesis	1	2.52328e-05	GO:0071852
biological_process	membrane organization	184	0.00464283	GO:0061024
biological_process	multicellular organismal reproductive process	95	0.00239711	GO:0048609
biological_process	tricarboxylic acid cycle	246	0.00620726	GO:0006099
biological_process	regulation of system process	2	5.04655e-05	GO:0044057
biological_process	response to arsenic-containing substance	14	0.000353259	GO:0046685
biological_process	floral meristem determinacy	11	0.00027756	GO:0010582
biological_process	estrogen metabolic process	24	0.000605587	GO:0008210
biological_process	cell-substrate adhesion	1	2.52328e-05	GO:0031589
biological_process	response to water deprivation	217	0.00547551	GO:0009414
biological_process	halogenated hydrocarbon metabolic process	121	0.00305317	GO:0042197
biological_process	meristem growth	20	0.000504655	GO:0035266
biological_process	regulation of multicellular organismal development	239	0.00603063	GO:2000026
biological_process	seed germination	80	0.00201862	GO:0009845
biological_process	establishment of nucleus localization	1	2.52328e-05	GO:0040023
biological_process	maintenance of location	34	0.000857914	GO:0051235
biological_process	xenobiotic metabolic process	151	0.00381015	GO:0006805
biological_process	chromosome organization	391	0.00986601	GO:0051276
biological_process	dehiscence	2	5.04655e-05	GO:0009900
biological_process	pollen sperm cell differentiation	27	0.000681285	GO:0048235
biological_process	sulfate reduction	7	0.000176629	GO:0019419
biological_process	reactive nitrogen species metabolic process	6	0.000151397	GO:2001057
biological_process	chromosome segregation	34	0.000857914	GO:0007059
biological_process	regulation of organ growth	4	0.000100931	GO:0046620
biological_process	protein localization to membrane	76	0.00191769	GO:0072657
biological_process	DNA packaging	85	0.00214479	GO:0006323
biological_process	stamen filament development	9	0.000227095	GO:0080086
biological_process	positive regulation of protein transport	7	0.000176629	GO:0051222
biological_process	acquisition of nutrients from host	1	2.52328e-05	GO:0044002
biological_process	response to nutrient	6	0.000151397	GO:0007584
biological_process	ovule morphogenesis	2	5.04655e-05	GO:0048482
biological_process	maintenance of protein location	22	0.000555121	GO:0045185
biological_process	hormone transport	56	0.00141304	GO:0009914
biological_process	inositol metabolic process	106	0.00267467	GO:0006020
biological_process	response to organonitrogen compound	59	0.00148873	GO:0010243
biological_process	meiotic nuclear division	57	0.00143827	GO:0007126
biological_process	prenylation	34	0.000857914	GO:0097354
biological_process	thioester metabolic process	74	0.00186723	GO:0035383
biological_process	positive regulation of protein complex disassembly	14	0.000353259	GO:0043243
biological_process	regulation of hemocyte differentiation	1	2.52328e-05	GO:0045610
biological_process	response to host	5	0.000126164	GO:0075136
biological_process	taxis	7	0.000176629	GO:0042330
biological_process	negative regulation of cellular metabolic process	151	0.00381015	GO:0031324
biological_process	response to cold	221	0.00557644	GO:0009409
biological_process	microautophagy	1	2.52328e-05	GO:0016237
biological_process	regulation of synapse structure and activity	2	5.04655e-05	GO:0050803
biological_process	regulation of cellular component size	82	0.00206909	GO:0032535
biological_process	regulation of cellular component organization	253	0.00638389	GO:0051128
biological_process	cell division	377	0.00951276	GO:0051301
biological_process	stomatal complex morphogenesis	14	0.000353259	GO:0010103
biological_process	primary shoot apical meristem specification	9	0.000227095	GO:0010072
biological_process	single-organism cellular localization	136	0.00343166	GO:1902580
biological_process	regulation of multicellular organismal process	263	0.00663622	GO:0051239
biological_process	nucleologenesis	5	0.000126164	GO:0017126
biological_process	intercellular transport	7	0.000176629	GO:0010496
biological_process	macromolecular complex subunit organization	632	0.0159471	GO:0043933
biological_process	plastid organization	159	0.00401201	GO:0009657
biological_process	organelle fusion	33	0.000832681	GO:0048284
biological_process	positive regulation of cell communication	27	0.000681285	GO:0010647
biological_process	feeding behavior	1	2.52328e-05	GO:0007631
biological_process	regulation of response to biotic stimulus	16	0.000403724	GO:0002831
biological_process	development of symbiont involved in interaction with host	1	2.52328e-05	GO:0044115
biological_process	organic hydroxy compound transport	15	0.000378492	GO:0015850
biological_process	sporulation	6	0.000151397	GO:0043934
biological_process	multidimensional cell growth	30	0.000756983	GO:0009825
biological_process	nitrogen compound transport	346	0.00873054	GO:0071705
biological_process	embryo development ending in seed dormancy	175	0.00441574	GO:0009793
biological_process	response to topologically incorrect protein	25	0.000630819	GO:0035966
biological_process	single-organism intracellular transport	385	0.00971462	GO:1902582
biological_process	positive regulation of response to stimulus	59	0.00148873	GO:0048584
biological_process	meristem initiation	14	0.000353259	GO:0010014
biological_process	signal transduction involved in filamentous growth	1	2.52328e-05	GO:0001402
biological_process	lipid localization	111	0.00280084	GO:0010876
biological_process	cytoskeleton organization	304	0.00767076	GO:0007010
biological_process	M phase	1	2.52328e-05	GO:0000279
biological_process	regulation of nitrogen utilization	1	2.52328e-05	GO:0006808
biological_process	small molecule metabolic process	7886	0.198986	GO:0044281
biological_process	ascospore formation	1	2.52328e-05	GO:0030437
biological_process	regulation of protein localization	10	0.000252328	GO:0032880
biological_process	regulation of development, heterochronic	11	0.00027756	GO:0040034
biological_process	vitamin E metabolic process	9	0.000227095	GO:0042360
biological_process	longitudinal axis specification	2	5.04655e-05	GO:0009942
biological_process	establishment of protein localization to organelle	199	0.00502132	GO:0072594
biological_process	hematopoietic or lymphoid organ development	2	5.04655e-05	GO:0048534
biological_process	peroxisome organization	55	0.0013878	GO:0007031
biological_process	negative regulation of multicellular organismal process	52	0.0013121	GO:0051241
biological_process	response to oomycetes	3	7.56983e-05	GO:0002239
biological_process	cellular amino acid metabolic process	3686	0.093008	GO:0006520
biological_process	regulation of signal transduction	372	0.00938659	GO:0009966
biological_process	negative regulation of sporulation	1	2.52328e-05	GO:0043939
biological_process	regulation of protein stability	7	0.000176629	GO:0031647
biological_process	positive regulation of defense response	28	0.000706518	GO:0031349
biological_process	glycolytic process	354	0.0089324	GO:0006096
biological_process	regulation of cellular localization	8	0.000201862	GO:0060341
biological_process	cellular alkene metabolic process	17	0.000428957	GO:0043449
biological_process	sperm individualization	1	2.52328e-05	GO:0007291
biological_process	hydrogen transport	440	0.0111024	GO:0006818
biological_process	regulation of olefin metabolic process	11	0.00027756	GO:1900908
biological_process	negative regulation of molecular function	73	0.00184199	GO:0044092
biological_process	regulation of immune system process	56	0.00141304	GO:0002682
biological_process	protein glycosylation	198	0.00499609	GO:0006486
biological_process	positive regulation of macromolecule metabolic process	180	0.0045419	GO:0010604
biological_process	cellular alkane metabolic process	41	0.00103454	GO:0043446
biological_process	organic hydroxy compound metabolic process	425	0.0107239	GO:1901615
biological_process	organophosphate metabolic process	3266	0.0824102	GO:0019637
biological_process	negative regulation of cell differentiation	22	0.000555121	GO:0045596
biological_process	seed dormancy process	25	0.000630819	GO:0010162
biological_process	system development	1030	0.0259898	GO:0048731
biological_process	positive regulation of signal transduction	23	0.000580354	GO:0009967
biological_process	mating	2	5.04655e-05	GO:0007618
biological_process	regulation of homeostatic process	6	0.000151397	GO:0032844
biological_process	ether metabolic process	79	0.00199339	GO:0018904
biological_process	Golgi organization	13	0.000328026	GO:0007030
biological_process	melanin metabolic process	2	5.04655e-05	GO:0006582
biological_process	RNA transport	17	0.000428957	GO:0050658
biological_process	developmental cell growth	126	0.00317933	GO:0048588
biological_process	regulation of signaling	376	0.00948752	GO:0023051
biological_process	regulation of response to cytokine stimulus	1	2.52328e-05	GO:0060759
biological_process	receptor recycling	1	2.52328e-05	GO:0001881
biological_process	positive regulation of cell division	8	0.000201862	GO:0051781
biological_process	establishment of protein localization	930	0.0234665	GO:0045184
biological_process	positive regulation of immune response	28	0.000706518	GO:0050778
biological_process	regulation of secondary metabolic process	17	0.000428957	GO:0043455
biological_process	meiotic cell cycle process	44	0.00111024	GO:1903046
biological_process	endomembrane system organization	48	0.00121117	GO:0010256
biological_process	establishment or maintenance of cell polarity	10	0.000252328	GO:0007163
biological_process	cellular ketone metabolic process	140	0.00353259	GO:0042180
biological_process	pollen tube reception	5	0.000126164	GO:0010483
biological_process	sulfur compound metabolic process	637	0.0160733	GO:0006790
biological_process	defense response by callose deposition in cell wall	12	0.000302793	GO:0052544
biological_process	positive regulation of molecular function	301	0.00759506	GO:0044093
biological_process	stomatal complex formation	2	5.04655e-05	GO:0010376
biological_process	pollen wall assembly	21	0.000529888	GO:0010208
biological_process	regulation of systemic acquired resistance	3	7.56983e-05	GO:0010112
biological_process	regulation of response to red or far red light	18	0.00045419	GO:2000030
biological_process	response to oxygen levels	32	0.000807449	GO:0070482
biological_process	positive regulation of synapse assembly	1	2.52328e-05	GO:0051965
biological_process	microtubule organizing center organization	16	0.000403724	GO:0031023
biological_process	intracellular transport	756	0.019076	GO:0046907
biological_process	RNA localization	17	0.000428957	GO:0006403
biological_process	cellular component macromolecule biosynthetic process	93	0.00234665	GO:0070589
biological_process	response to oxygen-containing compound	943	0.0237945	GO:1901700
biological_process	heme metabolic process	47	0.00118594	GO:0042168
biological_process	negative regulation of macromolecule metabolic process	193	0.00486993	GO:0010605
biological_process	negative regulation of transposition	1	2.52328e-05	GO:0010529
biological_process	negative regulation of organelle organization	29	0.00073175	GO:0010639
biological_process	cell migration	3	7.56983e-05	GO:0016477
biological_process	meiotic spindle organization	5	0.000126164	GO:0000212
biological_process	organelle localization	51	0.00128687	GO:0051640
biological_process	plastid membrane organization	33	0.000832681	GO:0009668
biological_process	fatty acid derivative metabolic process	11	0.00027756	GO:1901568
biological_process	vitamin transport	8	0.000201862	GO:0051180
biological_process	imaginal disc-derived wing vein morphogenesis	1	2.52328e-05	GO:0008586
biological_process	regulation of organelle organization	121	0.00305317	GO:0033043
biological_process	tissue morphogenesis	8	0.000201862	GO:0048729
biological_process	response to anoxia	3	7.56983e-05	GO:0034059
biological_process	positive regulation of nervous system development	1	2.52328e-05	GO:0051962
biological_process	hormone catabolic process	2	5.04655e-05	GO:0042447
biological_process	microtubule-based process	363	0.0091595	GO:0007017
biological_process	floral whorl development	115	0.00290177	GO:0048438
biological_process	single organism cell adhesion	2	5.04655e-05	GO:0098602
biological_process	ion transport	1782	0.0449648	GO:0006811
biological_process	positive regulation of cell cycle process	15	0.000378492	GO:0090068
biological_process	cellular aromatic compound metabolic process	8232	0.207716	GO:0006725
biological_process	positive regulation of circadian rhythm	7	0.000176629	GO:0042753
biological_process	organic substance catabolic process	3544	0.0894249	GO:1901575
biological_process	negative regulation of cell growth	1	2.52328e-05	GO:0030308
biological_process	regulation of sporulation	1	2.52328e-05	GO:0043937
biological_process	regulation of transmembrane transport	27	0.000681285	GO:0034762
biological_process	heterocycle metabolic process	8291	0.209205	GO:0046483
biological_process	ossification	1	2.52328e-05	GO:0001503
biological_process	regulation of reproductive process	140	0.00353259	GO:2000241
biological_process	reproductive process in single-celled organism	1	2.52328e-05	GO:0022413
biological_process	establishment of ribosome localization	4	0.000100931	GO:0033753
biological_process	urea metabolic process	8	0.000201862	GO:0019627
biological_process	positive regulation of transport	7	0.000176629	GO:0051050
biological_process	cellular macromolecule localization	677	0.0170826	GO:0070727
biological_process	regulation of translational fidelity	38	0.000958845	GO:0006450
biological_process	learning or memory	1	2.52328e-05	GO:0007611
biological_process	organ development	620	0.0156443	GO:0048513
biological_process	meiotic DNA double-strand break formation	14	0.000353259	GO:0042138
biological_process	anther development	4	0.000100931	GO:0048653
biological_process	organelle fission	166	0.00418864	GO:0048285
biological_process	exit from dormancy	9	0.000227095	GO:0097438
biological_process	regulation of multicellular organism growth	3	7.56983e-05	GO:0040014
biological_process	imaginal disc fusion, thorax closure	1	2.52328e-05	GO:0046529
biological_process	riboflavin metabolic process	154	0.00388585	GO:0006771
biological_process	floral organ morphogenesis	29	0.00073175	GO:0048444
biological_process	style development	1	2.52328e-05	GO:0048479
biological_process	cytoplasm organization	1	2.52328e-05	GO:0007028
biological_process	endoplasmic reticulum organization	10	0.000252328	GO:0007029
biological_process	phagocytosis	30	0.000756983	GO:0006909
biological_process	gene silencing	97	0.00244758	GO:0016458
biological_process	regulation of stomatal movement	52	0.0013121	GO:0010119
biological_process	photosynthesis	323	0.00815019	GO:0015979
biological_process	regulation of transposition	1	2.52328e-05	GO:0010528
biological_process	regulation of protein complex assembly	62	0.00156443	GO:0043254
biological_process	regulation of ion homeostasis	5	0.000126164	GO:2000021
biological_process	appendage development	4	0.000100931	GO:0048736
biological_process	organelle organization	1199	0.0302541	GO:0006996
biological_process	response to extracellular stimulus	174	0.0043905	GO:0009991
biological_process	endosperm development	9	0.000227095	GO:0009960
biological_process	negative regulation of cellular process	275	0.00693901	GO:0048523
biological_process	regulation of membrane lipid distribution	38	0.000958845	GO:0097035
biological_process	interaction with host	22	0.000555121	GO:0051701
biological_process	anisotropic cell growth	2	5.04655e-05	GO:0051211
biological_process	negative regulation of signaling	49	0.00123641	GO:0023057
biological_process	positive regulation of multicellular organism growth	1	2.52328e-05	GO:0040018
biological_process	regulation of response to alcohol	34	0.000857914	GO:1901419
biological_process	post-embryonic organ development	198	0.00499609	GO:0048569
biological_process	chemosensory behavior	1	2.52328e-05	GO:0007635
biological_process	meristem determinacy	11	0.00027756	GO:0010022
biological_process	multi-organism intracellular transport	9	0.000227095	GO:1902583
biological_process	regulation of cellular metabolic process	2279	0.0575055	GO:0031323
biological_process	muscle structure development	2	5.04655e-05	GO:0061061
biological_process	coenzyme M metabolic process	4	0.000100931	GO:0019296
biological_process	regulation of synapse organization	2	5.04655e-05	GO:0050807
biological_process	amide transport	69	0.00174106	GO:0042886
biological_process	regulation of immune effector process	4	0.000100931	GO:0002697
biological_process	positive regulation of organelle organization	38	0.000958845	GO:0010638
biological_process	locomotory behavior	1	2.52328e-05	GO:0007626
biological_process	anther wall tapetum morphogenesis	1	2.52328e-05	GO:0048655
biological_process	positive regulation of intracellular transport	7	0.000176629	GO:0032388
biological_process	regulation of sulfur utilization	7	0.000176629	GO:0006792
biological_process	cellular potassium ion transport	203	0.00512225	GO:0071804
biological_process	single-organism carbohydrate metabolic process	1933	0.0487749	GO:0044723
biological_process	glycosyl compound metabolic process	2155	0.0543766	GO:1901657
biological_process	regulation of defense response to fungus	8	0.000201862	GO:1900150
biological_process	positive regulation of cell proliferation	14	0.000353259	GO:0008284
biological_process	regulation of circadian rhythm	41	0.00103454	GO:0042752
biological_process	tissue migration	1	2.52328e-05	GO:0090130
biological_process	drug metabolic process	41	0.00103454	GO:0017144
biological_process	iron coordination entity transport	11	0.00027756	GO:1901678
biological_process	regulation of cell adhesion	4	0.000100931	GO:0030155
biological_process	gamete generation	56	0.00141304	GO:0007276
biological_process	multicellular organismal reproductive behavior	2	5.04655e-05	GO:0033057
biological_process	regulation of developmental process	297	0.00749413	GO:0050793
biological_process	response to heat	186	0.0046933	GO:0009408
biological_process	regulation of seed development	4	0.000100931	GO:0080050
biological_process	regulation of ovulation	1	2.52328e-05	GO:0060278
biological_process	negative regulation of response to alcohol	22	0.000555121	GO:1901420
biological_process	sleep	1	2.52328e-05	GO:0030431
biological_process	oxidation-reduction process	4155	0.104842	GO:0055114
biological_process	vesicle organization	26	0.000656052	GO:0016050
biological_process	chorion-containing eggshell pattern formation	1	2.52328e-05	GO:0030381
biological_process	selenium compound metabolic process	2	5.04655e-05	GO:0001887
biological_process	cellular component disassembly	113	0.0028513	GO:0022411
biological_process	response to gravity	49	0.00123641	GO:0009629
biological_process	anatomical structure maturation	1	2.52328e-05	GO:0071695
biological_process	negative regulation of secondary growth	2	5.04655e-05	GO:2000604
biological_process	viral process	34	0.000857914	GO:0016032
biological_process	reproductive shoot system development	291	0.00734274	GO:0090567
biological_process	negative regulation of epidermis development	2	5.04655e-05	GO:0045683
biological_process	histone modification	177	0.0044662	GO:0016570
biological_process	positive regulation of growth	9	0.000227095	GO:0045927
biological_process	flavonoid metabolic process	103	0.00259898	GO:0009812
biological_process	imaginal disc fusion	1	2.52328e-05	GO:0046528
biological_process	synaptic growth at neuromuscular junction	1	2.52328e-05	GO:0051124
biological_process	regulation of embryo sac egg cell differentiation	5	0.000126164	GO:0045694
biological_process	regulation of cellular component biogenesis	70	0.00176629	GO:0044087
biological_process	regulation of gene silencing	10	0.000252328	GO:0060968
biological_process	regulation of sexual sporulation	1	2.52328e-05	GO:0034306
biological_process	negative regulation of post-embryonic development	45	0.00113547	GO:0048581
biological_process	positive regulation of seed maturation	2	5.04655e-05	GO:2000693
biological_process	cellular process involved in reproduction in multicellular organism	40	0.00100931	GO:0022412
biological_process	neurotransmitter transport	2	5.04655e-05	GO:0006836
biological_process	generation of precursor metabolites and energy	1071	0.0270243	GO:0006091
biological_process	eggshell formation	1	2.52328e-05	GO:0030703
biological_process	positive regulation of reproductive process	32	0.000807449	GO:2000243
biological_process	inositol phosphate metabolic process	17	0.000428957	GO:0043647
biological_process	multi-organism transport	9	0.000227095	GO:0044766
biological_process	fertilization	19	0.000479423	GO:0009566
biological_process	vitamin biosynthetic process	241	0.0060811	GO:0009110
biological_process	regulation of cell cycle	176	0.00444097	GO:0051726
biological_process	cellular response to endogenous stimulus	274	0.00691378	GO:0071495
biological_process	cell growth	297	0.00749413	GO:0016049
biological_process	lipid particle organization	6	0.000151397	GO:0034389
biological_process	positive regulation of cellular metabolic process	192	0.00484469	GO:0031325
biological_process	organelle assembly	45	0.00113547	GO:0070925
biological_process	organ formation	53	0.00133734	GO:0048645
biological_process	shoot system development	438	0.011052	GO:0048367
biological_process	translational initiation	219	0.00552598	GO:0006413
biological_process	cell development	198	0.00499609	GO:0048468
biological_process	optic lobe placode development	1	2.52328e-05	GO:0001748
biological_process	defense response to other organism	359	0.00905857	GO:0098542
biological_process	cutin transport	2	5.04655e-05	GO:0080051
biological_process	single-organism behavior	6	0.000151397	GO:0044708
biological_process	positive regulation of biological process	376	0.00948752	GO:0048518
biological_process	brassinosteroid metabolic process	4	0.000100931	GO:0016131
biological_process	growth of symbiont involved in interaction with host	1	2.52328e-05	GO:0044116
biological_process	RNA-directed DNA methylation	8	0.000201862	GO:0080188
biological_process	positive regulation of lipid metabolic process	1	2.52328e-05	GO:0045834
biological_process	external encapsulating structure organization	174	0.0043905	GO:0045229
biological_process	regulation of cell shape	6	0.000151397	GO:0008360
biological_process	chlorophyll catabolic process	7	0.000176629	GO:0015996
biological_process	regulation of nitrogen compound metabolic process	1634	0.0412303	GO:0051171
biological_process	genetic transfer	16	0.000403724	GO:0009292
biological_process	negative regulation of cell cycle	24	0.000605587	GO:0045786
biological_process	phosphorus metabolic process	6860	0.173097	GO:0006793
biological_process	androgen metabolic process	24	0.000605587	GO:0008209
biological_process	ethanolamine-containing compound metabolic process	49	0.00123641	GO:0042439
biological_process	plasma membrane organization	5	0.000126164	GO:0007009
biological_process	cellular nitrogen compound metabolic process	8389	0.211678	GO:0034641
biological_process	negative regulation of cell division	1	2.52328e-05	GO:0051782
biological_process	response to fungus	168	0.00423911	GO:0009620
biological_process	bone development	2	5.04655e-05	GO:0060348
biological_process	polyamine transport	8	0.000201862	GO:0015846
biological_process	regulation of neurotransmitter levels	2	5.04655e-05	GO:0001505
biological_process	positive regulation of protein complex assembly	32	0.000807449	GO:0031334
biological_process	drug transport	195	0.00492039	GO:0015893
biological_process	transposition	3	7.56983e-05	GO:0032196
biological_process	carbohydrate metabolic process	2886	0.0728218	GO:0005975
biological_process	cellular developmental process	472	0.0119099	GO:0048869
biological_process	cellular response to extracellular stimulus	161	0.00406248	GO:0031668
biological_process	antimicrobial humoral response	2	5.04655e-05	GO:0019730
biological_process	negative regulation of protein complex assembly	1	2.52328e-05	GO:0031333
biological_process	coagulation	2	5.04655e-05	GO:0050817
biological_process	gland morphogenesis	1	2.52328e-05	GO:0022612
biological_process	regulation of body fluid levels	2	5.04655e-05	GO:0050878
biological_process	regulation of immune response	51	0.00128687	GO:0050776
biological_process	regulation of cell differentiation	51	0.00128687	GO:0045595
biological_process	regulation of localization	95	0.00239711	GO:0032879
biological_process	siderophore metabolic process	4	0.000100931	GO:0009237
biological_process	nuclear envelope organization	1	2.52328e-05	GO:0006998
biological_process	regulation of growth rate	1	2.52328e-05	GO:0040009
biological_process	developmental growth involved in morphogenesis	206	0.00519795	GO:0060560
biological_process	thiamine-containing compound metabolic process	30	0.000756983	GO:0042723
biological_process	positive regulation of biosynthetic process	109	0.00275037	GO:0009891
biological_process	cell wall macromolecule metabolic process	137	0.00345689	GO:0044036
biological_process	regulation of growth	73	0.00184199	GO:0040008
biological_process	negative regulation of carbohydrate metabolic process	2	5.04655e-05	GO:0045912
biological_process	regulation of cell projection assembly	1	2.52328e-05	GO:0060491
biological_process	negative regulation of immune system process	4	0.000100931	GO:0002683
biological_process	regulation of establishment of protein localization	9	0.000227095	GO:0070201
biological_process	response to external biotic stimulus	523	0.0131967	GO:0043207
biological_process	hydrogen peroxide catabolic process	33	0.000832681	GO:0042744
biological_process	multicellular organism growth	3	7.56983e-05	GO:0035264
biological_process	negative regulation of growth	6	0.000151397	GO:0045926
biological_process	system process	3	7.56983e-05	GO:0003008
biological_process	lipid transport	101	0.00254851	GO:0006869
biological_process	phenylpropanoid metabolic process	129	0.00325503	GO:0009698
biological_process	formation of anatomical boundary	2	5.04655e-05	GO:0048859
biological_process	anatomical structure morphogenesis	528	0.0133229	GO:0009653
biological_process	cellular response to stress	789	0.0199087	GO:0033554
biological_process	transport	4740	0.119603	GO:0006810
biological_process	sensory organ development	5	0.000126164	GO:0007423
biological_process	negative regulation of trichome patterning	3	7.56983e-05	GO:1900033
biological_process	seed morphogenesis	3	7.56983e-05	GO:0048317
biological_process	negative regulation of reproductive process	35	0.000883147	GO:2000242
biological_process	positive regulation of developmental process	56	0.00141304	GO:0051094
biological_process	negative regulation of organ growth	3	7.56983e-05	GO:0046621
biological_process	regulation of flower development	105	0.00264944	GO:0009909
biological_process	establishment of protein localization to mitochondrial membrane	3	7.56983e-05	GO:0090151
biological_process	positive regulation of flower development	30	0.000756983	GO:0009911
biological_process	regulation of cell death	44	0.00111024	GO:0010941
biological_process	mycelium development	3	7.56983e-05	GO:0043581
biological_process	phyllome development	263	0.00663622	GO:0048827
biological_process	dsRNA fragmentation	31	0.000782216	GO:0031050
biological_process	innate immune response	140	0.00353259	GO:0045087
biological_process	cellular response to biotic stimulus	5	0.000126164	GO:0071216
biological_process	establishment of RNA localization	17	0.000428957	GO:0051236
biological_process	plasmodesmata-mediated intercellular transport	7	0.000176629	GO:0010497
biological_process	carbohydrate derivative transport	112	0.00282607	GO:1901264
biological_process	activation of innate immune response	20	0.000504655	GO:0002218
biological_process	establishment of plastid localization	22	0.000555121	GO:0051667
biological_process	single-organism biosynthetic process	3414	0.0861447	GO:0044711
biological_process	anatomical structure formation involved in morphogenesis	121	0.00305317	GO:0048646
biological_process	carbohydrate derivative metabolic process	3183	0.0803159	GO:1901135
biological_process	positive regulation of cell cycle	10	0.000252328	GO:0045787
biological_process	regulation of actin filament-based process	63	0.00158966	GO:0032970
biological_process	organonitrogen compound metabolic process	7297	0.184124	GO:1901564
biological_process	seed coat development	21	0.000529888	GO:0010214
biological_process	negative regulation of cell cycle process	30	0.000756983	GO:0010948
biological_process	embryo sac development	109	0.00275037	GO:0009553
biological_process	ovule development	49	0.00123641	GO:0048481
biological_process	regulation of secondary growth	2	5.04655e-05	GO:2000603
biological_process	induced systemic resistance, ethylene mediated signaling pathway	3	7.56983e-05	GO:0009866
biological_process	ovulation	1	2.52328e-05	GO:0030728
biological_process	oocyte differentiation	2	5.04655e-05	GO:0009994
biological_process	negative regulation of protein transport	1	2.52328e-05	GO:0051224
biological_process	cytokine production	1	2.52328e-05	GO:0001816
biological_process	tissue death	1	2.52328e-05	GO:0016271
biological_process	cobalamin metabolic process	3	7.56983e-05	GO:0009235
biological_process	negative regulation of metabolic process	229	0.0057783	GO:0009892
biological_process	protein demethylation	3	7.56983e-05	GO:0006482
biological_process	nicotinamide metabolic process	76	0.00191769	GO:0006769
biological_process	aggressive behavior	1	2.52328e-05	GO:0002118
biological_process	establishment of organelle localization	31	0.000782216	GO:0051656
biological_process	regulation of photoperiodism, flowering	11	0.00027756	GO:2000028
biological_process	cellular aldehyde metabolic process	184	0.00464283	GO:0006081
biological_process	negative regulation of signal transduction	46	0.00116071	GO:0009968
biological_process	prophase	1	2.52328e-05	GO:0051324
biological_process	entrainment of circadian clock	11	0.00027756	GO:0009649
biological_process	positive regulation of catabolic process	12	0.000302793	GO:0009896
biological_process	modification of morphology or physiology of other organism	12	0.000302793	GO:0035821
biological_process	regulation of response to stimulus	510	0.0128687	GO:0048583
biological_process	vegetative to reproductive phase transition of meristem	102	0.00257374	GO:0010228
biological_process	vacuole organization	19	0.000479423	GO:0007033
biological_process	sporulation resulting in formation of a cellular spore	6	0.000151397	GO:0030435
biological_process	cellular component movement	181	0.00456713	GO:0006928
biological_process	filamentous growth of a population of unicellular organisms	3	7.56983e-05	GO:0044182
biological_process	cellular catabolic process	2773	0.0699705	GO:0044248
biological_process	aminoglycoside antibiotic biosynthetic process	34	0.000857914	GO:0030648
biological_process	positive regulation of anthocyanin metabolic process	4	0.000100931	GO:0031539
biological_process	response to symbiont	15	0.000378492	GO:0009608
biological_process	toxin metabolic process	8	0.000201862	GO:0009404
biological_process	anther wall tapetum development	2	5.04655e-05	GO:0048658
biological_process	cytoplasmic pattern recognition receptor signaling pathway in response to virus	1	2.52328e-05	GO:0039528
biological_process	homeostatic process	548	0.0138276	GO:0042592
biological_process	signal transduction by phosphorylation	205	0.00517272	GO:0023014
biological_process	negative regulation of immune effector process	1	2.52328e-05	GO:0002698
biological_process	cell projection organization	10	0.000252328	GO:0030030
biological_process	regulation of centromere complex assembly	1	2.52328e-05	GO:0090230
biological_process	positive regulation of nitrogen utilization	1	2.52328e-05	GO:0045848
biological_process	cellular response to abiotic stimulus	71	0.00179153	GO:0071214
biological_process	formation of specialized structure for nutrient acquisition from other organism involved in symbiotic interaction	1	2.52328e-05	GO:0052095
biological_process	cellular oligosaccharide metabolic process	2	5.04655e-05	GO:0051691
biological_process	negative regulation of sexual sporulation resulting in formation of a cellular spore	1	2.52328e-05	GO:0043942
biological_process	protein complex biogenesis	406	0.0102445	GO:0070271
biological_process	cell death	88	0.00222048	GO:0008219
biological_process	response to inorganic substance	839	0.0211703	GO:0010035
biological_process	positive regulation of cell growth	4	0.000100931	GO:0030307
biological_process	negative regulation of biosynthetic process	127	0.00320456	GO:0009890
biological_process	floral organ development	132	0.00333073	GO:0048437
biological_process	polyketide metabolic process	4	0.000100931	GO:0030638
biological_process	multi-organism reproductive behavior	2	5.04655e-05	GO:0044705
biological_process	regulation of trichome patterning	3	7.56983e-05	GO:1900032
biological_process	cellular hormone metabolic process	77	0.00194292	GO:0034754
biological_process	lipid metabolic process	1940	0.0489516	GO:0006629
biological_process	negative regulation of olefin metabolic process	11	0.00027756	GO:1900909
biological_process	cellular biosynthetic process	6895	0.17398	GO:0044249
biological_process	embryonic organ development	1	2.52328e-05	GO:0048568
biological_process	cellular homeostasis	314	0.00792309	GO:0019725
biological_process	circadian regulation of gene expression	3	7.56983e-05	GO:0032922
biological_process	shoot system morphogenesis	88	0.00222048	GO:0010016
biological_process	cellularization	7	0.000176629	GO:0007349
biological_process	positive regulation of response to cytokine stimulus	1	2.52328e-05	GO:0060760
biological_process	detection of external stimulus	20	0.000504655	GO:0009581
biological_process	auxin metabolic process	30	0.000756983	GO:0009850
biological_process	negative regulation of transport	7	0.000176629	GO:0051051
biological_process	chemotaxis	7	0.000176629	GO:0006935
biological_process	cellular carbohydrate biosynthetic process	399	0.0100679	GO:0034637
biological_process	symbiosis, encompassing mutualism through parasitism	61	0.0015392	GO:0044403
biological_process	pollen development	195	0.00492039	GO:0009555
biological_process	regulation of symbiosis, encompassing mutualism through parasitism	7	0.000176629	GO:0043903
biological_process	chlorophyll biosynthetic process	47	0.00118594	GO:0015995
biological_process	fluid transport	29	0.00073175	GO:0042044
biological_process	cellular lactam metabolic process	7	0.000176629	GO:0072338
biological_process	organic substance transport	1506	0.0380006	GO:0071702
biological_process	cuticle hydrocarbon biosynthetic process	1	2.52328e-05	GO:0006723
biological_process	temperature compensation of the circadian clock	1	2.52328e-05	GO:0010378
biological_process	response to bacterium	212	0.00534935	GO:0009617
biological_process	imaginal disc development	6	0.000151397	GO:0007444
biological_process	oocyte construction	2	5.04655e-05	GO:0007308
biological_process	regulation of vitamin metabolic process	2	5.04655e-05	GO:0030656
biological_process	cellular component assembly	667	0.0168303	GO:0022607
biological_process	negative regulation of circadian rhythm	6	0.000151397	GO:0042754
biological_process	organic acid metabolic process	4685	0.118216	GO:0006082
biological_process	unidimensional cell growth	166	0.00418864	GO:0009826
biological_process	cell communication	1721	0.0434256	GO:0007154
biological_process	synapse organization	2	5.04655e-05	GO:0050808
biological_process	positive regulation of multicellular organismal process	56	0.00141304	GO:0051240
biological_process	positive regulation of cytokine production	1	2.52328e-05	GO:0001819
biological_process	negative regulation of retinal cell programmed cell death	1	2.52328e-05	GO:0046671
biological_process	spermatid differentiation	1	2.52328e-05	GO:0048515
biological_process	response to organic substance	911	0.0229871	GO:0010033
biological_process	response to transition metal nanoparticle	52	0.0013121	GO:1990267
biological_process	regulation of cellular process	4139	0.104438	GO:0050794
biological_process	organ growth	5	0.000126164	GO:0035265
biological_process	pollination	163	0.00411294	GO:0009856
biological_process	response to radiation	439	0.0110772	GO:0009314
biological_process	positive regulation of epidermis development	2	5.04655e-05	GO:0045684
biological_process	regulation of defense response to virus	4	0.000100931	GO:0050688
biological_process	positive regulation of response to external stimulus	4	0.000100931	GO:0032103
biological_process	regulation of catabolic process	253	0.00638389	GO:0009894
biological_process	secretion	89	0.00224572	GO:0046903
biological_process	regulation of cellular response to stress	33	0.000832681	GO:0080135
biological_process	determination of adult lifespan	2	5.04655e-05	GO:0008340
biological_process	positive regulation of cellular component biogenesis	1	2.52328e-05	GO:0044089
biological_process	response to acid	639	0.0161237	GO:0001101
biological_process	positive regulation of response to alcohol	12	0.000302793	GO:1901421
biological_process	response to insect	6	0.000151397	GO:0009625
biological_process	synergid death	1	2.52328e-05	GO:0010198
biological_process	single-organism membrane fusion	10	0.000252328	GO:0044801
biological_process	chromosome condensation	3	7.56983e-05	GO:0030261
biological_process	gas transport	7	0.000176629	GO:0015669
biological_process	nucleobase-containing compound metabolic process	7248	0.182887	GO:0006139
biological_process	tube morphogenesis	1	2.52328e-05	GO:0035239
biological_process	nectary development	4	0.000100931	GO:0010254
biological_process	asexual sporulation	4	0.000100931	GO:0030436
biological_process	one-carbon compound transport	14	0.000353259	GO:0019755
biological_process	response to nitrogen compound	125	0.0031541	GO:1901698
biological_process	gland development	1	2.52328e-05	GO:0048732
biological_process	response to osmotic stress	463	0.0116828	GO:0006970
biological_process	cell wall organization	153	0.00386061	GO:0071555
biological_process	response to boron-containing substance	3	7.56983e-05	GO:0010036
biological_process	meristem maintenance	47	0.00118594	GO:0010073
biological_process	negative regulation of cytokine production	1	2.52328e-05	GO:0001818
biological_process	response to hypoxia	26	0.000656052	GO:0001666
biological_process	reproductive behavior	2	5.04655e-05	GO:0019098
biological_process	ribonucleoprotein complex localization	4	0.000100931	GO:0071166
biological_process	single organismal cell-cell adhesion	2	5.04655e-05	GO:0016337
biological_process	detection of abiotic stimulus	20	0.000504655	GO:0009582
biological_process	regulation of response to external stimulus	22	0.000555121	GO:0032101
biological_process	regulation of microtubule-based process	15	0.000378492	GO:0032886
biological_process	response to herbicide	3	7.56983e-05	GO:0009635
biological_process	cell-cell adhesion	14	0.000353259	GO:0098609
biological_process	cofactor metabolic process	1120	0.0282607	GO:0051186
biological_process	pollen tube growth	61	0.0015392	GO:0009860
biological_process	regulation of RNA stability	3	7.56983e-05	GO:0043487
biological_process	regulation of protein complex disassembly	88	0.00222048	GO:0043244
biological_process	establishment of spindle localization	4	0.000100931	GO:0051293
biological_process	regulation of cell division	65	0.00164013	GO:0051302
biological_process	organic acid transport	171	0.0043148	GO:0015849
biological_process	nucleus organization	34	0.000857914	GO:0006997
biological_process	regulation of developmental growth	50	0.00126164	GO:0048638
biological_process	post-embryonic development	813	0.0205142	GO:0009791
biological_process	positive regulation of organ growth	1	2.52328e-05	GO:0046622
biological_process	development of primary sexual characteristics	1	2.52328e-05	GO:0045137
biological_process	trachea development	1	2.52328e-05	GO:0060438
biological_process	vitamin B6 metabolic process	36	0.00090838	GO:0042816
biological_process	regulation of cell proliferation	28	0.000706518	GO:0042127
biological_process	cell aging	1	2.52328e-05	GO:0007569
biological_process	embryonic morphogenesis	12	0.000302793	GO:0048598
biological_process	negative regulation of response to water deprivation	8	0.000201862	GO:0080148
biological_process	negative regulation of flower development	33	0.000832681	GO:0009910
biological_process	regulation of biosynthetic process	1729	0.0436275	GO:0009889
biological_process	morphogenesis of a branching structure	8	0.000201862	GO:0001763
biological_process	demethylation	5	0.000126164	GO:0070988
biological_process	extracellular transport	9	0.000227095	GO:0006858
biological_process	oocyte axis specification	2	5.04655e-05	GO:0007309
biological_process	floral organ formation	16	0.000403724	GO:0048449
biological_process	cellular response to external stimulus	161	0.00406248	GO:0071496
biological_process	aging	48	0.00121117	GO:0007568
biological_process	response to drug	197	0.00497086	GO:0042493
biological_process	endosome organization	17	0.000428957	GO:0007032
biological_process	response to wounding	100	0.00252328	GO:0009611
biological_process	pollen tube development	82	0.00206909	GO:0048868
biological_process	protein import	114	0.00287654	GO:0017038
biological_process	regulation of metabolic process	2597	0.0655295	GO:0019222
biological_process	response to hormone	709	0.01789	GO:0009725
biological_process	appendage morphogenesis	4	0.000100931	GO:0035107
biological_process	positive regulation of nitrogen compound metabolic process	85	0.00214479	GO:0051173
biological_process	cellular alcohol metabolic process	1	2.52328e-05	GO:0044107
biological_process	positive regulation of post-embryonic development	50	0.00126164	GO:0048582
biological_process	cofactor transport	32	0.000807449	GO:0051181
biological_process	single-organism catabolic process	2818	0.071106	GO:0044712
biological_process	sequestering of metal ion	2	5.04655e-05	GO:0051238
biological_process	disaccharide metabolic process	608	0.0153415	GO:0005984
biological_process	maintenance of location in cell	22	0.000555121	GO:0051651
biological_process	one-carbon metabolic process	91	0.00229618	GO:0006730
biological_process	regulation of response to stress	118	0.00297747	GO:0080134
biological_process	mitochondrial membrane organization	8	0.000201862	GO:0007006
biological_process	detection of biotic stimulus	3	7.56983e-05	GO:0009595
biological_process	pollen germination	19	0.000479423	GO:0009846
biological_process	flower morphogenesis	3	7.56983e-05	GO:0048439
biological_process	reactive oxygen species metabolic process	116	0.002927	GO:0072593
biological_process	xenobiotic transport	23	0.000580354	GO:0042908
biological_process	gonad development	1	2.52328e-05	GO:0008406
biological_process	secondary growth	3	7.56983e-05	GO:0080117
biological_process	regulation of catalytic activity	553	0.0139537	GO:0050790
biological_process	cellular component morphogenesis	253	0.00638389	GO:0032989
biological_process	transmembrane transport	2429	0.0612904	GO:0055085
biological_process	detection of endogenous stimulus	8	0.000201862	GO:0009726
biological_process	response to mechanical stimulus	12	0.000302793	GO:0009612
biological_process	nucleobase transport	3	7.56983e-05	GO:0015851
biological_process	macromolecule metabolic process	12595	0.317807	GO:0043170
biological_process	secondary metabolic process	195	0.00492039	GO:0019748
biological_process	circadian regulation of calcium ion oscillation	3	7.56983e-05	GO:0010617
biological_process	cellular macromolecule metabolic process	10916	0.275441	GO:0044260
biological_process	electron transport chain	203	0.00512225	GO:0022900
biological_process	respiratory burst	6	0.000151397	GO:0045730
biological_process	negative regulation of cell communication	49	0.00123641	GO:0010648
biological_process	response to starvation	105	0.00264944	GO:0042594
biological_process	negative regulation of catabolic process	5	0.000126164	GO:0009895
biological_process	regulation of membrane potential	2	5.04655e-05	GO:0042391
biological_process	negative regulation of response to stimulus	78	0.00196816	GO:0048585
biological_process	pseudohyphal growth	1	2.52328e-05	GO:0007124
biological_process	positive regulation of long-day photoperiodism, flowering	3	7.56983e-05	GO:0048578
biological_process	syncytium formation	11	0.00027756	GO:0006949
biological_process	positive regulation of immune system process	28	0.000706518	GO:0002684
biological_process	heart development	1	2.52328e-05	GO:0007507
biological_process	vascular transport	8	0.000201862	GO:0010232
biological_process	membrane docking	37	0.000933613	GO:0022406
biological_process	anatomical structure arrangement	35	0.000883147	GO:0048532
biological_process	regulation of secondary cell wall biogenesis	3	7.56983e-05	GO:2000652
biological_process	Malpighian tubule development	1	2.52328e-05	GO:0072002
biological_process	sexual reproduction	82	0.00206909	GO:0019953
biological_process	regulation of cell growth	45	0.00113547	GO:0001558
biological_process	cotyledon morphogenesis	3	7.56983e-05	GO:0048826
biological_process	metamorphosis	5	0.000126164	GO:0007552
biological_process	embryo development	241	0.0060811	GO:0009790
biological_process	regulation of cell communication	379	0.00956322	GO:0010646
biological_process	stomatal movement	79	0.00199339	GO:0010118
biological_process	negative regulation of lipid metabolic process	3	7.56983e-05	GO:0045833
biological_process	positive regulation of execution phase of apoptosis	1	2.52328e-05	GO:1900119
biological_process	regulation of primary metabolic process	2253	0.0568494	GO:0080090
biological_process	pigment accumulation	4	0.000100931	GO:0043476
biological_process	regulation of meiotic cell cycle	8	0.000201862	GO:0051445
biological_process	sulfur compound transport	70	0.00176629	GO:0072348
biological_process	regulation of anatomical structure morphogenesis	56	0.00141304	GO:0022603
biological_process	regulation of anatomical structure size	82	0.00206909	GO:0090066
biological_process	localization within membrane	19	0.000479423	GO:0051668
biological_process	ovarian follicle cell development	1	2.52328e-05	GO:0030707
biological_process	positive regulation of photoreceptor cell differentiation	1	2.52328e-05	GO:0046534
biological_process	multicellular organismal development	1469	0.0370669	GO:0007275
biological_process	ribonucleoprotein complex biogenesis	965	0.0243496	GO:0022613
biological_process	negative regulation of defense response to bacterium	1	2.52328e-05	GO:1900425
biological_process	tissue development	330	0.00832681	GO:0009888
biological_process	response to toxic substance	4	0.000100931	GO:0009636
biological_process	developmental growth	227	0.00572784	GO:0048589
biological_process	brain development	1	2.52328e-05	GO:0007420
biological_process	negative regulation of response to biotic stimulus	2	5.04655e-05	GO:0002832
biological_process	carbohydrate transport	141	0.00355782	GO:0008643
biological_process	megagametogenesis	41	0.00103454	GO:0009561
biological_process	negative regulation of transporter activity	5	0.000126164	GO:0032410
