# Supplementary material for: Comparative Transcriptome Reveals the Genes’ Adaption to Herkogamy of Lumnitzera littorea (Jack) Voigt
Source: Front Genet. 2020 Dec 8;11:584817. doi: 10.3389/fgene.2020.584817 (PMC7753066; doi:10.3389/fgene.2020.584817)
Supplement: Supplementary Table 3 — DEGs in the materials L-2 vs. L-1. [file Table_3.XLSX]

## Sheet: Sheet4
Table S3. DEGs in the materials L-2 vs L-1.
seq_id	significant	regulate	NR_Description
c23910_g6	yes	up	hypothetical protein EUGRSUZ_A01583 [Eucalyptus grandis]
c19213_g1	yes	up	hypothetical protein EUGRSUZ_A01089 [Eucalyptus grandis]
c22854_g2	yes	up	hypothetical protein JCGZ_12171 [Jatropha curcas]
c25050_g1	yes	up	PREDICTED: uncharacterized protein LOC101500908 [Cicer arietinum]
c19147_g1	yes	up	auxin efflux carrier protein 3 [Glycine max]
c15106_g1	yes	up	_
c20312_g1	yes	up	_
c17918_g2	yes	up	_
c43797_g1	yes	up	PREDICTED: putative pectinesterase/pectinesterase inhibitor 28 [Vitis vinifera]
c25558_g6	yes	up	_
c20126_g1	yes	up	Defensin-like protein isoform 1 [Theobroma cacao]
c56443_g1	yes	up	hypothetical protein PRUPE_ppa016189mg [Prunus persica]
c24804_g12	yes	up	Putative pectinesterase/pectinesterase inhibitor 28 [Morus notabilis]
c9865_g1	yes	up	PREDICTED: exopolygalacturonase clone GBGA483-like [Malus domestica]
c4205_g1	yes	up	_
c24966_g3	yes	up	hypothetical protein EUGRSUZ_B02180 [Eucalyptus grandis]
c19475_g1	yes	up	_
c25142_g7	yes	up	Beta-fructofuranosidase, cell wall isozyme precursor, putative [Ricinus communis]
c25014_g3	yes	up	hypothetical protein CICLE_v10005491mg [Citrus clementina]
c25436_g2	yes	up	_
c26653_g1	yes	up	Uncharacterized protein TCM_015652 [Theobroma cacao]
c13784_g1	yes	up	hypothetical protein MIMGU_mgv1a014795mg [Erythranthe guttata]
c13467_g1	yes	up	hypothetical protein EUGRSUZ_B02311 [Eucalyptus grandis]
c52629_g1	yes	up	enzyme inhibitor, putative [Ricinus communis]
c16635_g1	yes	up	Dormancy/auxin associated family protein, putative [Theobroma cacao]
c20122_g1	yes	up	_
c25050_g2	yes	up	hypothetical protein EUGRSUZ_G02553 [Eucalyptus grandis]
c22984_g2	yes	up	Xyloglucan endotransglucosylase/hydrolase 4 [Theobroma cacao]
c23881_g12	yes	up	Kinase superfamily protein [Theobroma cacao]
c44152_g1	yes	up	hypothetical protein EUGRSUZ_K03182, partial [Eucalyptus grandis]
c15948_g1	yes	up	_
c38501_g1	yes	up	_
c3353_g1	yes	up	PREDICTED: syntaxin-124-like [Cucumis sativus]
c24690_g1	yes	up	hypothetical protein EUGRSUZ_H04319 [Eucalyptus grandis]
c25027_g1	yes	up	_
c16692_g1	yes	up	Glycosyl hydrolase superfamily protein [Theobroma cacao]
c7807_g1	yes	up	unknown [Glycine max]
c16479_g2	yes	up	hypothetical protein EUGRSUZ_E00562 [Eucalyptus grandis]
c13940_g1	yes	up	RecName: Full=Olee1-like protein; Flags: Precursor putative Ole e 1 protein [Betula pendula]
c16451_g1	yes	up	PREDICTED: phosphatidylinositol/phosphatidylcholine transfer protein SFH12-like [Citrus sinensis]
c24253_g5	yes	up	hypothetical protein CICLE_v10014737mg [Citrus clementina]
c19317_g2	yes	up	hypothetical protein EUGRSUZ_G03095 [Eucalyptus grandis]
c25450_g1	yes	up	_
c22552_g1	yes	up	_
c23514_g5	yes	up	PREDICTED: GDSL esterase/lipase At5g22810-like, partial [Citrus sinensis]
c25373_g8	yes	up	_
c12548_g1	yes	up	Cytochrome P450 78A4 [Morus notabilis]
c18417_g1	yes	up	Kinase protein with adenine nucleotide alpha hydrolases-like domain, putative [Theobroma Kinase protein with adenine nucleotide alp
c17608_g1	yes	up	_
c24992_g2	yes	up	hypothetical protein POPTR_0009s06810g [Populus trichocarpa]
c24593_g6	yes	up	Mini zinc finger 2 isoform 1 [Theobroma cacao]
c17311_g1	yes	up	_
c5223_g1	yes	up	_
c15743_g2	yes	up	hypothetical protein EUGRSUZ_D01005 [Eucalyptus grandis]
c24005_g10	yes	up	MYB16 [Malus hybrid cultivar]
c32961_g1	yes	up	_
c15833_g1	yes	up	PREDICTED: protein cornichon homolog 4 [Vitis vinifera]
c24373_g3	yes	up	hypothetical protein EUGRSUZ_I02696 [Eucalyptus grandis]
c14139_g1	yes	up	PREDICTED: actin-depolymerizing factor-like [Phoenix dactylifera]
c23715_g2	yes	up	hypothetical protein EUGRSUZ_I02458 [Eucalyptus grandis]
c21106_g2	yes	up	unnamed protein product [Coffea canephora]
c15716_g1	yes	up	hypothetical protein PRUPE_ppa023190mg [Prunus persica]
c23301_g1	yes	up	hypothetical protein EUGRSUZ_H02604 [Eucalyptus grandis]
c23511_g8	yes	up	PREDICTED: phosphatidylinositol/phosphatidylcholine transfer protein SFH3-like [Malus domestica]
c33525_g1	yes	up	_
c13106_g2	yes	up	hypothetical protein EUGRSUZ_H04897 [Eucalyptus grandis]
c14936_g1	yes	up	PREDICTED: cytochrome P450 87A3-like [Citrus sinensis]
c24048_g12	yes	up	hypothetical protein MTR_130s0031 [Medicago truncatula]
c15947_g2	yes	up	PREDICTED: auxin-induced protein X10A-like [Glycine max]
c7271_g1	yes	up	JHL06P13.17 [Jatropha curcas]
c25247_g4	yes	up	PREDICTED: phosphate transporter PHO1 homolog 9 isoform X2 [Prunus mume]
c6173_g1	yes	up	_
c19877_g1	yes	up	_
c13782_g1	yes	up	hypothetical protein EUGRSUZ_B00844 [Eucalyptus grandis]
c16848_g2	yes	up	hypothetical protein JCGZ_04768 [Jatropha curcas]
c11345_g1	yes	up	hypothetical protein JCGZ_06545 [Jatropha curcas]
c24562_g4	yes	up	hypothetical protein EUGRSUZ_B03348 [Eucalyptus grandis]
c13698_g2	yes	up	PREDICTED: LOW QUALITY PROTEIN: pathogenesis-related protein 5-like [Malus domestica]
c45859_g1	yes	up	_
c16451_g2	yes	up	Sec14 cytosolic factor [Morus notabilis]
c22081_g2	yes	up	hypothetical protein EUGRSUZ_A02178 [Eucalyptus grandis]
c17368_g2	yes	up	_
c14631_g2	yes	up	_
c61268_g1	yes	up	_
c56879_g1	yes	up	PREDICTED: protein IDA-LIKE 2-like [Phoenix dactylifera]
c11772_g1	yes	up	hypothetical protein JCGZ_17275 [Jatropha curcas]
c39088_g1	yes	up	_
c25712_g1	yes	up	_
c14015_g2	yes	up	hypothetical protein EUGRSUZ_K03408 [Eucalyptus grandis]
c17918_g3	yes	up	_
c33410_g1	yes	up	_
c25027_g2	yes	up	_
c23571_g1	yes	up	hypothetical protein EUGRSUZ_H02604 [Eucalyptus grandis]
c19070_g1	yes	up	hypothetical protein JCGZ_14017 [Jatropha curcas]
c39430_g1	yes	up	_
c18979_g1	yes	up	PATATIN-like protein 6, IIB [Theobroma cacao]
c3634_g1	yes	up	_
c16429_g1	yes	up	hypothetical protein EUGRSUZ_K02109 [Eucalyptus grandis]
c25644_g3	yes	up	_
c25390_g1	yes	up	_
c51802_g1	yes	up	_
c31926_g1	yes	up	_
c23565_g1	yes	up	PREDICTED: serine carboxypeptidase-like 40-like [Glycine max]
c24224_g9	yes	up	_
c24081_g3	yes	up	conserved hypothetical protein [Ricinus communis]
c7094_g1	yes	up	_
c25027_g3	yes	up	_
c16687_g1	yes	up	hypothetical protein EUGRSUZ_H04668 [Eucalyptus grandis]
c20346_g3	yes	up	PREDICTED: probable pectinesterase/pectinesterase inhibitor 34 [Prunus mume]
c68_g1	yes	up	PREDICTED: putative copper-transporting ATPase 3-like [Vitis vinifera]
c39579_g1	yes	up	_
c2182_g1	yes	up	hypothetical protein EUGRSUZ_F04483 [Eucalyptus grandis]
c38995_g1	yes	up	hypothetical protein CICLE_v10029654mg [Citrus clementina]
c17651_g1	yes	up	_
c34798_g1	yes	up	_
c16546_g1	yes	up	_
c22887_g2	yes	up	hypothetical protein CICLE_v10018959mg [Citrus clementina]
c19351_g1	yes	up	_
c4047_g1	yes	up	Myosin heavy chain-related, putative [Theobroma cacao]
c21520_g1	yes	up	hypothetical protein PRUPE_ppa008418mg [Prunus persica]
c20278_g1	yes	up	hypothetical protein CICLE_v10032869mg [Citrus clementina]
c16527_g2	yes	up	hypothetical protein EUGRSUZ_A01065 [Eucalyptus grandis]
c23910_g8	yes	up	hypothetical protein EUGRSUZ_A01583 [Eucalyptus grandis]
c22965_g1	yes	up	hypothetical protein EUGRSUZ_G03096 [Eucalyptus grandis]
c20848_g1	yes	up	unnamed protein product [Coffea canephora]
c16415_g1	yes	up	hypothetical protein CISIN_1g044975mg [Citrus sinensis]
c12231_g1	yes	up	PREDICTED: cytochrome P450 78A5-like [Citrus sinensis]
c25303_g4	yes	up	_
c14801_g3	yes	up	hypothetical protein L484_025951 [Morus notabilis]
c17907_g1	yes	up	_
c24361_g3	yes	up	PAE [Litchi chinensis]
c7406_g1	yes	up	PREDICTED: sugar carrier protein C-like [Citrus sinensis]
c22887_g3	yes	up	hypothetical protein CICLE_v10018959mg [Citrus clementina]
c57387_g1	yes	up	_
c15974_g1	yes	up	hypothetical protein EUGRSUZ_K00113 [Eucalyptus grandis]
c50509_g1	yes	up	_
c19801_g1	yes	up	AGL15 family protein [Populus AGL15 family protein [Populus trichocarpa]
c8_g1	yes	up	hypothetical protein EUGRSUZ_J02295 [Eucalyptus grandis]
c15577_g1	yes	up	PREDICTED: LRR receptor-like serine/threonine-protein kinase GSO1 [Vitis vinifera]
c1254_g1	yes	up	_
c17793_g2	yes	up	_
c23889_g1	yes	up	hypothetical protein CISIN_1g008408mg [Citrus sinensis]
c14815_g1	yes	up	hypothetical protein EUGRSUZ_J00013 [Eucalyptus grandis]
c12775_g1	yes	up	hypothetical protein CICLE_v10031661mg [Citrus clementina]
c1172_g1	yes	up	_
c50492_g1	yes	up	_
c37909_g1	yes	up	basic helix-loop-helix family protein [Populus trichocarpa]
c1839_g1	yes	up	_
c23959_g15	yes	up	arabinogalactan protein 13 [Populus trichocarpa]
c13368_g1	yes	up	PREDICTED: uncharacterized protein LOC100257434 [Vitis vinifera]
c19703_g2	yes	up	_
c16429_g2	yes	up	PREDICTED: transcription factor bHLH78-like isoform X1 [Glycine max]
c12143_g1	yes	up	_
c25159_g2	yes	up	_
c13698_g1	yes	up	PREDICTED: pathogenesis-related protein 5-like [Malus domestica]
c22201_g2	yes	up	hypothetical protein EUGRSUZ_C02081, partial [Eucalyptus grandis]
c17108_g1	yes	up	_
c16412_g1	yes	up	hypothetical protein MIMGU_mgv1a015955mg [Erythranthe guttata]
c21115_g3	yes	up	hypothetical protein EUGRSUZ_H03767 [Eucalyptus grandis]
c21215_g3	yes	up	hypothetical protein JCGZ_11627 [Jatropha curcas]
c23602_g4	yes	up	cyclin-dependent protein kinase, putative [Ricinus communis]
c8812_g1	yes	up	hypothetical protein JCGZ_02716 [Jatropha curcas]
c21215_g1	yes	up	_
c18269_g1	yes	up	_
c22851_g2	yes	up	PREDICTED: transcription factor MYB86-like [Glycine max]
c15583_g2	yes	up	hypothetical protein MIMGU_mgv1a027014mg [Erythranthe guttata]
c25300_g1	yes	up	hypothetical protein EUGRSUZ_K01085 [Eucalyptus grandis]
c56591_g1	yes	up	_
c24953_g12	yes	up	Uncharacterized protein isoform 1 [Theobroma cacao]
c13611_g1	yes	up	PREDICTED: LOB domain-containing protein 38-like [Citrus sinensis]
c5366_g1	yes	up	PREDICTED: uncharacterized protein LOC101207576 [Cucumis sativus]
c25194_g3	yes	up	_
c1132_g1	yes	up	_
c47056_g1	yes	up	_
c27105_g1	yes	up	_
c23966_g1	yes	up	hypothetical protein EUGRSUZ_C00193 [Eucalyptus grandis]
c17918_g4	yes	up	_
c38630_g1	yes	up	hypothetical protein EUGRSUZ_A00377, partial [Eucalyptus grandis]
c56648_g1	yes	up	_
c17548_g1	yes	up	_
c16339_g1	yes	up	_
c44257_g1	yes	up	_
c17303_g1	yes	up	hypothetical protein EUGRSUZ_B03634 [Eucalyptus grandis]
c23391_g1	yes	up	Adenine phosphoribosyl transferase 2 isoform 1 [Theobroma cacao]
c24834_g4	yes	up	PREDICTED: trihelix transcription factor GTL1 isoform X1 [Prunus mume]
c15947_g1	yes	up	PREDICTED: auxin-induced protein 15A-like [Solanum tuberosum]
c57673_g1	yes	up	_
c24517_g14	yes	up	PREDICTED: cation/H(+) antiporter 15-like [Vitis vinifera]
c26617_g1	yes	up	_
c2903_g1	yes	up	_
c24231_g5	yes	up	RAB GTPase A4A [Theobroma cacao]
c7315_g1	yes	up	hypothetical protein PRUPE_ppa014970mg [Prunus persica]
c14801_g1	yes	up	_
c16934_g1	yes	up	hypothetical protein EUGRSUZ_K01911 [Eucalyptus grandis]
c19733_g1	yes	up	copper-binding family protein [Populus trichocarpa]
c18005_g1	yes	up	_
c23498_g4	yes	up	Leucoanthocyanidin reductase 1 [Theobroma cacao]
c22326_g2	yes	up	hypothetical protein EUGRSUZ_F03658 [Eucalyptus grandis]
c13649_g1	yes	up	_
c16909_g1	yes	up	hypothetical protein JCGZ_16319 [Jatropha curcas]
c20967_g1	yes	up	kinase family protein [Arabidopsis lyrata subsp. lyrata]
c14631_g1	yes	up	_
c23884_g1	yes	up	hypothetical protein VITISV_004539 [Vitis vinifera]
c38344_g1	yes	up	hypothetical protein EUGRSUZ_L00814 [Eucalyptus grandis]
c38006_g1	yes	up	PREDICTED: putative ribonuclease H protein At1g65750-like [Fragaria vesca subsp. vesca]
c689_g1	yes	up	_
c15068_g2	yes	up	PREDICTED: uncharacterized protein LOC100260607 [Vitis vinifera]
c25801_g1	yes	up	_
c19569_g1	yes	up	_
c23262_g1	yes	up	Auxin efflux carrier family protein isoform 1 [Theobroma cacao]
c17263_g1	yes	up	uncharacterized protein LOC100500285 [Glycine max]
c14519_g1	yes	up	_
c24236_g1	yes	up	hypothetical protein EUGRSUZ_F03680 [Eucalyptus grandis]
c18227_g2	yes	up	_
c25142_g6	yes	up	hypothetical protein EUGRSUZ_F03138 [Eucalyptus grandis]
c40114_g1	yes	up	_
c14450_g1	yes	up	PREDICTED: ethylene-responsive transcription factor ERF024 [Prunus mume]
c23303_g9	yes	up	Pectinesterase/pectinesterase inhibitor PPE8B [Theobroma cacao]
c37956_g1	yes	up	unnamed protein product [Vitis vinifera]
c19754_g1	yes	up	_
c15137_g1	yes	up	NPK1-related protein kinase 3, putative [Theobroma cacao]
c25253_g2	yes	up	hypothetical protein EUGRSUZ_C02474 [Eucalyptus grandis]
c16981_g3	yes	up	_
c14508_g3	yes	up	calcium-dependent protein kinase, putative [Ricinus communis]
c38214_g1	yes	up	PREDICTED: auxin-induced protein 15A-like [Cucumis melo]
c25223_g1	yes	up	hypothetical protein EUGRSUZ_J00012 [Eucalyptus grandis]
c25781_g1	yes	up	_
c23491_g1	yes	up	_
c11182_g1	yes	up	hypothetical protein POPTR_0010s14150g [Populus trichocarpa]
c22965_g2	yes	up	hypothetical protein EUGRSUZ_G03097 [Eucalyptus grandis]
c14633_g1	yes	up	PREDICTED: exopolygalacturonase [Vitis vinifera]
c24807_g4	yes	up	_
c25463_g1	yes	up	_
c25349_g1	yes	up	_
c43976_g1	yes	up	_
c24177_g11	yes	up	hypothetical protein EUGRSUZ_F03665 [Eucalyptus grandis]
c23469_g14	yes	up	hypothetical protein CICLE_v10029654mg [Citrus clementina]
c57102_g1	yes	up	PREDICTED: uncharacterized protein LOC100267439 [Vitis vinifera]
c22627_g2	yes	up	hypothetical protein PRUPE_ppa001798mg [Prunus persica]
c20148_g2	yes	up	PREDICTED: tropinone reductase homolog At1g07440-like [Fragaria vesca subsp. vesca]
c23889_g2	yes	up	_
c56206_g1	yes	up	hypothetical protein EUGRSUZ_J00593 [Eucalyptus grandis]
c44075_g1	yes	up	PREDICTED: uncharacterized protein LOC103344009 [Prunus mume]
c59486_g1	yes	up	_
c32612_g1	yes	up	_
c6272_g1	yes	up	_
c19258_g1	yes	up	hypothetical protein EUGRSUZ_G03393 [Eucalyptus grandis]
c24927_g4	yes	up	hypothetical protein EUGRSUZ_A01088 [Eucalyptus grandis]
c16465_g1	yes	up	_
c58760_g1	yes	up	hypothetical protein POPTR_0013s01190g [Populus trichocarpa]
c26027_g1	yes	up	_
c25147_g5	yes	up	hypothetical protein EUGRSUZ_B02900 [Eucalyptus grandis]
c14729_g1	yes	up	unnamed protein product [Coffea canephora]
c5552_g1	yes	up	_
c11890_g1	yes	up	_
c23477_g1	yes	up	hypothetical protein EUGRSUZ_B01090 [Eucalyptus grandis]
c24834_g3	yes	up	PREDICTED: glycine-rich cell wall structural protein 1-like [Musca domestica]
c13519_g1	yes	up	_
c23469_g13	yes	up	hypothetical protein L484_012229 [Morus notabilis]
c3189_g2	yes	up	PREDICTED: auxin-induced protein X10A-like [Citrus sinensis]
c56354_g1	yes	up	_
c18669_g1	yes	up	hypothetical protein EUGRSUZ_D01225 [Eucalyptus grandis]
c2287_g1	yes	up	hypothetical protein EUGRSUZ_K01403 [Eucalyptus grandis]
c7325_g1	yes	up	_
c25197_g1	yes	up	hypothetical protein JCGZ_17398 [Jatropha curcas]
c25302_g12	yes	up	_
c9357_g1	yes	up	PREDICTED: putative ribonuclease H protein At1g65750 [Malus domestica]
c43984_g1	yes	up	Rhicadhesin receptor precursor, putative [Ricinus communis]
c21846_g2	yes	up	_
c22778_g3	yes	up	_
c28385_g1	yes	up	_
c25524_g11	yes	up	_
c18227_g1	yes	up	_
c25302_g11	yes	up	_
c31354_g1	yes	up	PREDICTED: uncharacterized protein LOC103501594 [Cucumis melo]
c14015_g1	yes	up	PREDICTED: probable galacturonosyltransferase-like 4-like, partial [Cucumis sativus]
c56441_g1	yes	up	Glucan endo-1,3-beta-glucosidase, basic isoform [Morus notabilis]
c14789_g1	yes	up	Serine/threonine-protein kinase HT1 [Theobroma cacao]
c4988_g1	yes	up	_
c4010_g1	yes	up	_
c28630_g1	yes	up	_
c15068_g1	yes	up	unnamed protein product [Vitis vinifera]
c25225_g8	yes	up	hypothetical protein EUGRSUZ_G02162 [Eucalyptus grandis]
c12785_g1	yes	up	conserved hypothetical protein [Ricinus communis]
c14822_g1	yes	up	GEG protein [Gerbera hybrid cultivar]
c11002_g1	yes	up	hypothetical protein PHAVU_002G267800g [Phaseolus vulgaris]
c22152_g1	yes	up	hypothetical protein EUGRSUZ_H00896 [Eucalyptus grandis]
c23351_g6	yes	up	PREDICTED: protein LURP-one-related 11-like isoform 2 [Fragaria vesca subsp. vesca]
c56181_g1	yes	up	hypothetical protein L484_003219 [Morus notabilis]
c38332_g1	yes	up	_
c24791_g3	yes	up	plant-specific transcription factor YABBY family protein [Populus trichocarpa]
c23524_g19	yes	up	hypothetical protein L484_025204 [Morus notabilis]
c7094_g2	yes	up	_
c7102_g1	yes	up	_
c7671_g1	yes	up	_
c24675_g1	yes	up	hypothetical protein EUGRSUZ_F01590 [Eucalyptus grandis]
c15679_g3	yes	up	U-box domain-containing protein 26 [Morus notabilis]
c24194_g4	yes	up	PREDICTED: probable inactive protein kinase DDB_G0270444-like [Cicer arietinum]
c3418_g1	yes	up	_
c24911_g6	yes	up	unnamed protein product [Vitis vinifera]
c13222_g1	yes	up	hypothetical protein PRUPE_ppa026384mg, partial [Prunus persica]
c16308_g4	yes	up	hypothetical protein CICLE_v10028687mg [Citrus clementina]
c24270_g1	yes	up	PREDICTED: probable ADP-ribosylation factor GTPase-activating protein AGD11 [Vitis unnamed protein product [Vitis vinifera]
c15500_g1	yes	up	hypothetical protein EUGRSUZ_D00193 [Eucalyptus grandis]
c24495_g7	yes	up	_
c6670_g1	yes	up	_
c23489_g2	yes	up	PREDICTED: gibberellin-regulated protein 9 [Vitis vinifera]
c12286_g2	yes	up	_
c44412_g1	yes	up	_
c2811_g1	yes	up	Soluble N-ethylmaleimide-sensitive factor adaptor protein 30, putative isoform 2 [Theobroma cacao]
c24170_g11	yes	up	Cytochrome P450 90A1 [Morus notabilis]
c25254_g8	yes	up	hypothetical protein CICLE_v10011391mg [Citrus clementina]
c16420_g1	yes	up	geranyl diphosphate synthase [Mangifera indica]
c28641_g1	yes	up	_
c24357_g2	yes	up	hypothetical protein POPTR_0001s18640g [Populus trichocarpa]
c23861_g1	yes	up	hypothetical protein MIMGU_mgv1a002739mg [Erythranthe guttata]
c20386_g3	yes	up	hypothetical protein EUGRSUZ_C039752, partial [Eucalyptus grandis]
c12933_g1	yes	up	PLAC8 family protein, putative [Theobroma cacao]
c23607_g4	yes	up	hypothetical protein VITISV_022575 [Vitis vinifera]
c32050_g1	yes	up	conserved hypothetical protein [Ricinus communis]
c40171_g1	yes	up	_
c24871_g10	yes	up	PREDICTED: U-box domain-containing protein 54-like [Vitis vinifera]
c16012_g2	yes	up	hypothetical protein EUGRSUZ_C01126 [Eucalyptus grandis]
c18178_g2	yes	up	_
c16214_g1	yes	up	unnamed protein product [Coffea canephora]
c15617_g1	yes	up	zinc finger family protein [Populus trichocarpa]
c14148_g1	yes	up	MYB transcription factor [Populus tomentosa]
c22524_g1	yes	up	PREDICTED: aspartic proteinase-like protein 2 [Malus domestica]
c38064_g1	yes	up	PREDICTED: uncharacterized protein LOC100266044 [Vitis vinifera]
c5798_g1	yes	up	_
c19393_g1	yes	up	hypothetical protein EUGRSUZ_J00531 [Eucalyptus grandis]
c17024_g1	yes	up	PREDICTED: aspartic proteinase PCS1-like [Cicer arietinum]
c27390_g1	yes	up	unnamed protein product [Coffea canephora]
c21749_g1	yes	up	Indole-3-acetic acid 7 isoform 1 [Theobroma cacao]
c24555_g4	yes	up	PREDICTED: pentatricopeptide repeat-containing protein At5g66520-like [Malus domestica]
c10905_g1	yes	up	hypothetical protein EUGRSUZ_I00311, partial [Eucalyptus grandis]
c15023_g1	yes	up	_
c53501_g1	yes	up	_
c23602_g1	yes	up	PREDICTED: LOW QUALITY PROTEIN: uncharacterized protein LOC103699369, partial [Phoenix dactylifera]
c22459_g5	yes	up	POZ/BTB containin G-protein 1 isoform 1 [Theobroma cacao]
c25014_g5	yes	up	_
c14863_g1	yes	up	hypothetical protein EUGRSUZ_G01934 [Eucalyptus grandis]
c25036_g2	yes	up	hypothetical protein EUGRSUZ_I01738 [Eucalyptus grandis]
c23091_g2	yes	up	hypothetical protein EUGRSUZ_J01807 [Eucalyptus grandis]
c23182_g11	yes	up	gag-pol polyprotein [Silene latifolia]
c24832_g9	yes	up	hypothetical protein POPTR_0001s45870g [Populus trichocarpa]
c24858_g3	yes	up	hypothetical protein VITISV_039552 [Vitis vinifera]
c8966_g1	yes	up	hypothetical protein EUGRSUZ_B03420 [Eucalyptus grandis]
c25836_g1	yes	up	_
c24351_g3	yes	up	_
c22409_g1	yes	up	PREDICTED: transcription factor bHLH74 [Vitis vinifera]
c43812_g1	yes	up	_
c24597_g1	yes	up	Beta-galactosidase 3 [Theobroma Beta-galactosidase 3 [Theobroma cacao]
c38205_g1	yes	up	hypothetical protein EUGRSUZ_H00153 [Eucalyptus grandis]
c51831_g1	yes	up	_
c25991_g1	yes	up	_
c16753_g1	yes	up	hypothetical protein EUGRSUZ_H01948, partial [Eucalyptus grandis]
c8705_g1	yes	up	hypothetical protein PHAVU_009G024000g [Phaseolus vulgaris]
c17362_g3	yes	up	_
c16008_g2	yes	up	PREDICTED: proline-rich receptor-like protein kinase PERK7-like [Vitis vinifera]
c23232_g14	yes	up	Uncharacterized protein TCM_021111 [Theobroma cacao]
c25257_g3	yes	up	_
c20904_g1	yes	up	multidrug resistance pump, putative [Ricinus communis]
c44462_g1	yes	up	_
c18308_g1	yes	up	_
c24089_g2	yes	up	PREDICTED: probable F-box protein At1g60180-like [Vitis vinifera]
c22925_g2	yes	up	hypothetical protein EUGRSUZ_F01171 [Eucalyptus grandis]
c24220_g1	yes	up	hypothetical protein CISIN_1g036311mg [Citrus sinensis]
c17793_g3	yes	up	_
c23637_g1	yes	up	hypothetical protein EUGRSUZ_G02568 [Eucalyptus grandis]
c12304_g1	yes	up	HIPL1 protein precursor, putative [Ricinus communis]
c14695_g1	yes	up	_
c40769_g1	yes	up	_
c17362_g4	yes	up	_
c18710_g1	yes	up	hypothetical protein JCGZ_21449 [Jatropha curcas]
c6498_g1	yes	up	_
c13561_g1	yes	up	_
c42596_g1	yes	up	_
c22692_g1	yes	up	hypothetical protein EUGRSUZ_I00560, partial [Eucalyptus grandis]
c27587_g1	yes	up	Uncharacterized protein TCM_037753 [Theobroma cacao]
c23223_g3	yes	up	_
c33184_g1	yes	up	_
c5640_g1	yes	up	PREDICTED: indole-3-acetic acid-amido synthetase GH3.17-like [Vitis vinifera]
c23477_g2	yes	up	hypothetical protein EUGRSUZ_J00878 [Eucalyptus grandis]
c51833_g1	yes	up	_
c1992_g1	yes	up	_
c22303_g1	yes	up	hypothetical protein EUGRSUZ_D02029 [Eucalyptus grandis]
c20578_g1	yes	up	hypothetical protein EUGRSUZ_J00890 [Eucalyptus grandis]
c8074_g1	yes	up	_
c24533_g3	yes	up	hypothetical protein JCGZ_10504 [Jatropha curcas]
c17167_g3	yes	up	hypothetical protein Moror_1348 [Moniliophthora roreri MCA 2997]
c15646_g2	yes	up	_
c24346_g7	yes	up	PREDICTED: non-specific lipid transfer protein GPI-anchored 2 [Prunus mume]
c29261_g1	yes	up	_
c23592_g1	yes	up	heat shock protein binding protein, putative [Ricinus communis]
c3175_g1	yes	up	hypothetical protein CICLE_v10015301mg [Citrus clementina]
c7922_g1	yes	up	_
c56194_g1	yes	up	hypothetical protein EUGRSUZ_G01767 [Eucalyptus grandis]
c31636_g1	yes	up	_
c16769_g1	yes	up	PREDICTED: LOB domain-containing protein 1-like [Prunus mume]
c54095_g1	yes	up	PREDICTED: putative lipid-transfer protein DIR1-like [Vitis vinifera]
c23738_g3	yes	up	Auxin-responsive protein IAA4 [Morus notabilis]
c10711_g1	yes	up	_
c57258_g1	yes	up	PREDICTED: uncharacterized protein LOC100254835 [Vitis vinifera]
c23705_g6	yes	up	hypothetical protein PHAVU_011G104400g [Phaseolus vulgaris]
c20348_g2	yes	up	hypothetical protein EUGRSUZ_A02298 [Eucalyptus grandis]
c19031_g4	yes	up	PREDICTED: pollen-specific protein SF21 [Glycine max]
c24030_g9	yes	up	squalene synthase [Camellia oleifera]
c13546_g1	yes	up	_
c19720_g1	yes	up	hypothetical protein EUGRSUZ_J00176 [Eucalyptus grandis]
c13300_g1	yes	up	_
c25302_g2	yes	up	_
c17167_g2	yes	up	PREDICTED: proline-rich receptor-like protein kinase PERK7-like [Vitis vinifera]
c58928_g1	yes	up	RING/U-box superfamily protein, putative [Theobroma cacao]
c13316_g1	yes	up	hypothetical protein EUGRSUZ_K02434 [Eucalyptus grandis]
c17593_g1	yes	up	_
c25368_g10	yes	up	_
c23831_g1	yes	up	_
c33199_g1	yes	up	_
c14659_g2	yes	up	auxin-induced protein aux28 [Populus trichocarpa]
c40757_g1	yes	up	_
c23232_g10	yes	up	Transport protein sec31 isoform 1 [Theobroma cacao]
c18509_g3	yes	up	PREDICTED: proline-rich receptor-like protein kinase PERK7-like [Vitis vinifera]
c25818_g1	yes	up	_
c23627_g3	yes	up	PREDICTED: ocs element-binding factor 1-like [Fragaria vesca subsp. vesca]
c23635_g16	yes	up	_
c16277_g3	yes	up	hypothetical protein EUGRSUZ_I01488 [Eucalyptus grandis]
c24335_g7	yes	up	hypothetical protein EUGRSUZ_F04401 [Eucalyptus grandis]
c24192_g3	yes	up	_
c23986_g1	yes	up	_
c23592_g7	yes	up	hypothetical protein EUGRSUZ_D00050 [Eucalyptus grandis]
c763_g1	yes	up	_
c37835_g1	yes	up	_
c24023_g4	yes	up	PREDICTED: glutamic acid-rich protein-like [Malus domestica]
c24612_g8	yes	up	hypothetical protein EUGRSUZ_B02156 [Eucalyptus grandis]
c17741_g1	yes	up	_
c20830_g6	yes	up	hypothetical protein JCGZ_23699 [Jatropha curcas]
c8391_g2	yes	up	_
c58948_g1	yes	up	_
c25661_g1	yes	up	_
c2908_g1	yes	up	hypothetical protein EUGRSUZ_F03947 [Eucalyptus grandis]
c25286_g3	yes	up	hypothetical protein VITISV_043599 [Vitis vinifera]
c18403_g1	yes	up	unnamed protein product [Coffea canephora]
c45522_g1	yes	up	PREDICTED: uncharacterized protein LOC102607990 [Citrus sinensis]
c57217_g1	yes	up	_
c2712_g1	yes	up	hypothetical protein EUGRSUZ_J02960 [Eucalyptus grandis]
c16512_g1	yes	up	hypothetical protein EUGRSUZ_C03053 [Eucalyptus grandis]
c21304_g1	yes	up	polygalacturonase [Litchi chinensis]
c57124_g1	yes	up	NHL domain-containing protein, putative [Theobroma cacao]
c25516_g9	yes	up	_
c25084_g6	yes	up	Triose phosphate/phosphate translocator, non-green plastid, chloroplast precursor, putative [Ricinus communis]
c17691_g2	yes	up	_
c50968_g1	yes	up	_
c35227_g1	yes	up	_
c2692_g1	yes	up	hypothetical protein PHAVU_007G070000g, partial [Phaseolus vulgaris]
c21106_g1	yes	up	unnamed protein product [Coffea canephora]
c38059_g1	yes	up	hypothetical protein POPTR_0012s10410g [Populus trichocarpa]
c43717_g1	yes	up	_
c19815_g1	yes	up	No lysine kinase 1 isoform 1 [Theobroma cacao]
c22475_g2	yes	up	hypothetical protein EUGRSUZ_B02278 [Eucalyptus grandis]
c24316_g3	yes	up	hypothetical protein EUGRSUZ_K00551 [Eucalyptus grandis]
c24211_g6	yes	up	hypothetical protein JCGZ_20043 [Jatropha curcas]
c10263_g1	yes	up	Major latex protein, putative [Ricinus communis]
c4849_g1	yes	up	_
c24800_g3	yes	up	hypothetical protein L484_015823 [Morus notabilis]
c37170_g1	yes	up	_
c37980_g1	yes	up	invertase/pectin methylesterase inhibitor family protein [Populus trichocarpa]
c16008_g1	yes	up	hypothetical protein EUGRSUZ_G00443 [Eucalyptus grandis]
c12085_g1	yes	up	Duplicated homeodomain-like superfamily protein, putative [Theobroma cacao]
c23908_g6	yes	up	_
c23730_g5	yes	up	hypothetical protein EUGRSUZ_K00784 [Eucalyptus grandis]
c32472_g1	yes	up	_
c23511_g1	yes	up	_
c22299_g2	yes	up	glycosyltransferase family protein [Populus trichocarpa]
c3189_g1	yes	up	hypothetical protein EUGRSUZ_I01356 [Eucalyptus grandis]
c39864_g1	yes	up	_
c10881_g1	yes	up	_
c15618_g1	yes	up	_
c37918_g1	yes	up	PREDICTED: uncharacterized protein LOC100266951 [Vitis vinifera]
c40655_g1	yes	up	_
c17474_g1	yes	up	_
c23491_g2	yes	up	_
c16916_g1	yes	up	monooxygenase, putative [Ricinus communis]
c11039_g1	yes	up	_
c25396_g9	yes	up	_
c17248_g1	yes	up	hypothetical protein EUGRSUZ_F03238 [Eucalyptus grandis]
c14865_g2	yes	up	hypothetical protein PRUPE_ppa002831mg [Prunus persica]
c45939_g1	yes	up	hypothetical protein EUGRSUZ_A01298 [Eucalyptus grandis]
c25257_g11	yes	up	_
c21075_g2	yes	up	hypothetical protein VITISV_027001 [Vitis vinifera]
c4531_g1	yes	up	_
c21747_g11	yes	up	_
c23391_g2	yes	up	_
c16792_g1	yes	up	_
c24165_g5	yes	up	hypothetical protein POPTR_0016s00660g [Populus trichocarpa]
c19125_g3	yes	up	PREDICTED: uncharacterized protein LOC100854501 [Vitis vinifera]
c53518_g1	yes	up	_
c50246_g1	yes	up	_
c16538_g1	yes	up	_
c259_g1	yes	up	_
c40537_g1	yes	up	_
c1333_g1	yes	up	_
c12689_g1	yes	up	_
c22348_g1	yes	up	hypothetical protein PRUPE_ppa026273mg [Prunus persica]
c27489_g1	yes	up	_
c48600_g1	yes	up	hypothetical protein JCGZ_13754 [Jatropha curcas]
c20799_g1	yes	up	PREDICTED: transcription factor MYB1R1 [Prunus mume]
c31830_g1	yes	up	hypothetical protein EUGRSUZ_F02437, partial [Eucalyptus grandis]
c16478_g1	yes	up	_
c12376_g1	yes	up	PREDICTED: patellin-4 [Vitis unnamed protein product [Vitis vinifera]
c23902_g2	yes	up	hypothetical protein EUGRSUZ_F03218 [Eucalyptus grandis]
c15060_g1	yes	up	hypothetical protein JCGZ_08173 [Jatropha curcas]
c21044_g3	yes	up	hypothetical protein CICLE_v10012715mg [Citrus clementina]
c23756_g3	yes	up	hypothetical protein JCGZ_27018 [Jatropha curcas]
c2350_g1	yes	up	_
c44184_g1	yes	up	PREDICTED: floral homeotic protein DEFICIENS-like [Prunus mume]
c44577_g1	yes	up	_
c6065_g1	yes	up	_
c12156_g3	yes	up	_
c19263_g1	yes	up	hypothetical protein EUGRSUZ_B02691 [Eucalyptus grandis]
c10638_g1	yes	up	hypothetical protein EUGRSUZ_A01871 [Eucalyptus grandis]
c24222_g1	yes	up	Pentatricopeptide repeat (PPR) superfamily protein [Theobroma cacao]
c7358_g1	yes	up	_
c9373_g1	yes	up	PREDICTED: alpha-L-fucosidase 1-like [Citrus sinensis]
c40245_g1	yes	up	_
c23910_g9	yes	up	hypothetical protein EUGRSUZ_A01583 [Eucalyptus grandis]
c24161_g9	yes	up	hypothetical protein EUGRSUZ_D02033 [Eucalyptus grandis]
c24767_g5	yes	up	hypothetical protein EUGRSUZ_F03205 [Eucalyptus grandis]
c17195_g1	yes	up	Uncharacterized protein isoform 1 [Theobroma cacao]
c21208_g1	yes	up	_
c47609_g1	yes	up	_
c8913_g1	yes	up	_
c25225_g2	yes	up	_
c23756_g1	yes	up	PREDICTED: ATPase 8, plasma membrane-type [Vitis vinifera]
c18352_g1	yes	up	Transmembrane amino acid transporter family protein [Theobroma cacao]
c33720_g1	yes	up	_
c20995_g2	yes	up	PREDICTED: putative ribonuclease H protein At1g65750-like [Fragaria vesca subsp. vesca]
c760_g1	yes	up	_
c50943_g1	yes	up	_
c448_g2	yes	up	_
c42033_g1	yes	up	_
c19756_g1	yes	up	hypothetical protein VITISV_038617 [Vitis vinifera]
c18390_g1	yes	up	hypothetical protein JCGZ_11461 [Jatropha curcas]
c22816_g1	yes	up	PREDICTED: probable pectinesterase/pectinesterase inhibitor 21-like [Vitis vinifera]
c25221_g3	yes	up	RPM1 interacting protein 4, putative [Theobroma cacao]
c23892_g1	yes	up	phopholipase d alpha, putative [Ricinus communis]
c24596_g10	yes	up	hypothetical protein EUGRSUZ_J00678 [Eucalyptus grandis]
c17511_g2	yes	up	_
c5686_g1	yes	up	hypothetical protein EUGRSUZ_K01101 [Eucalyptus grandis]
c7368_g1	yes	up	hypothetical protein [Thermovirga lienii]
c25418_g1	yes	up	_
c25512_g8	yes	up	_
c3634_g2	yes	up	_
c5032_g2	yes	up	B3 domain-containing transcription factor VRN1 [Morus notabilis]
c24721_g9	yes	up	hypothetical protein EUGRSUZ_F01849 [Eucalyptus grandis]
c22373_g1	yes	up	_
c35250_g1	yes	up	_
c57704_g1	yes	up	_
c21953_g2	yes	up	PREDICTED: glutamate receptor 3.4-like [Malus domestica]
c21958_g1	yes	up	hypothetical protein EUGRSUZ_C01791 [Eucalyptus grandis]
c23242_g5	yes	up	hypothetical protein POPTR_0008s06120g [Populus trichocarpa]
c24565_g3	yes	up	PREDICTED: arabinogalactan peptide 13 [Malus domestica]
c18603_g1	yes	up	Zinc finger family protein, putative isoform 1 [Theobroma cacao]
c24738_g5	yes	up	hypothetical protein EUGRSUZ_A00820 [Eucalyptus grandis]
c13917_g1	yes	up	hypothetical protein CICLE_v10014464mg [Citrus clementina]
c1886_g1	yes	up	_
c24170_g13	yes	up	_
c25512_g4	yes	up	_
c3057_g1	yes	up	hypothetical protein L484_027799 [Morus notabilis]
c24628_g9	yes	up	_
c2049_g1	yes	up	_
c20632_g2	yes	up	PREDICTED: probable WRKY transcription factor 14-like [Vitis vinifera]
c19731_g1	yes	up	_
c39140_g1	yes	up	hypothetical protein EUGRSUZ_H05149 [Eucalyptus grandis]
c25396_g1	yes	up	_
c31630_g1	yes	up	_
c19711_g1	yes	up	calcium-binding EF hand family protein [Populus trichocarpa]
c23756_g8	yes	up	PREDICTED: ATPase 8, plasma membrane-type [Vitis vinifera]
c22436_g1	yes	up	hypothetical protein EUGRSUZ_J00668 [Eucalyptus grandis]
c17956_g1	yes	up	_
c1070_g1	yes	up	_
c32450_g1	yes	up	_
c17003_g2	yes	up	hypothetical protein CICLE_v10022440mg [Citrus clementina]
c53291_g1	yes	up	hypothetical protein EUGRSUZ_D00657 [Eucalyptus grandis]
c21104_g1	yes	up	hypothetical protein EUGRSUZ_A02733 [Eucalyptus grandis]
c24079_g1	yes	up	hypothetical protein EUGRSUZ_I02740 [Eucalyptus grandis]
c60929_g1	yes	up	_
c41467_g1	yes	up	_
c23303_g7	yes	up	hypothetical protein EUGRSUZ_G03177 [Eucalyptus grandis]
c12449_g3	yes	up	_
c21265_g1	yes	up	alanine-glyoxylate aminotransferase, putative [Ricinus communis]
c23454_g5	yes	up	_
c39070_g1	yes	up	_
c3358_g1	yes	up	hypothetical protein EUGRSUZ_A01815 [Eucalyptus grandis]
c10754_g1	yes	up	hypothetical protein EUGRSUZ_B03369 [Eucalyptus grandis]
c22821_g2	yes	up	hypothetical protein VITISV_011481 [Vitis vinifera]
c17482_g2	yes	up	_
c24834_g5	yes	up	hypothetical protein PRUPE_ppa001704mg [Prunus persica]
c17335_g2	yes	up	_
c38012_g1	yes	up	PREDICTED: uncharacterized protein LOC103450094 [Malus domestica]
c19845_g1	yes	up	_
c24091_g2	yes	up	hypothetical protein EUGRSUZ_K03470 [Eucalyptus grandis]
c20527_g3	yes	up	Leucine-rich repeat family protein [Theobroma cacao]
c23402_g1	yes	up	Late embryogenesis abundant protein family protein, putative [Theobroma cacao]
c24908_g1	yes	up	PREDICTED: uncharacterized protein LOC100245099 [Vitis vinifera]
c16908_g1	yes	up	hypothetical protein EUGRSUZ_H00954, partial [Eucalyptus grandis]
c23066_g4	yes	up	NAC domain-containing protein, putative [Ricinus communis]
c9183_g1	yes	up	_
c47575_g1	yes	up	_
c41666_g1	yes	up	_
c16981_g1	yes	up	_
c22984_g1	yes	up	Xyloglucan endotransglucosylase/hydrolase 16 [Theobroma cacao]
c14318_g1	yes	up	Transcriptional regulator SUPERMAN, putative [Ricinus communis]
c22747_g5	yes	up	PREDICTED: probable LRR receptor-like serine/threonine-protein kinase At4g26540-like [Vitis vinifera]
c1346_g1	yes	up	_
c32510_g1	yes	up	_
c966_g1	yes	up	_
c21953_g1	yes	up	PREDICTED: L-type lectin-domain containing receptor kinase S.4-like [Cucumis sativus]
c43726_g1	yes	up	hypothetical protein TRIUR3_08197 [Triticum urartu]
c19329_g1	yes	up	Nudix hydrolase [Theobroma Nudix hydrolase [Theobroma cacao]
c22450_g4	yes	up	PREDICTED: extensin-2-like [Solanum tuberosum]
c22568_g1	yes	up	PREDICTED: flocculation protein FLO11 [Malus domestica]
c19661_g1	yes	up	_
c20527_g1	yes	up	hypothetical protein PHAVU_003G011500g [Phaseolus vulgaris]
c22018_g3	yes	up	_
c24622_g15	yes	up	hypothetical protein JCGZ_25039 [Jatropha curcas]
c24746_g4	yes	up	PREDICTED: LOW QUALITY PROTEIN: ethylene-responsive transcription factor ABR1-like [Malus domestica]
c20702_g3	yes	up	_
c14917_g1	yes	up	Basic helix-loop-helix DNA-binding superfamily protein isoform 1 [Theobroma cacao]
c25416_g10	yes	up	_
c26116_g1	yes	up	_
c32225_g1	yes	up	hypothetical protein PRUPE_ppa003715mg [Prunus persica]
c12789_g1	yes	up	PREDICTED: aquaporin NIP2-1-like [Fragaria vesca subsp. vesca]
c17254_g1	yes	up	_
c25252_g14	yes	up	hypothetical protein EUGRSUZ_H01110 [Eucalyptus grandis]
c8473_g1	yes	up	conserved hypothetical protein [Ricinus communis]
c23399_g1	yes	up	cysteine protease, putative [Ricinus communis]
c13909_g1	yes	up	_
c38562_g1	yes	up	_
c23928_g5	yes	up	hypothetical protein EUGRSUZ_H004031, partial [Eucalyptus grandis]
c23223_g5	yes	up	_
c50207_g1	yes	up	_
c22453_g8	yes	up	PREDICTED: uncharacterized protein LOC103334905 [Prunus mume]
c15000_g1	yes	up	hypothetical protein POPTR_0001s41210g [Populus trichocarpa]
c14891_g1	yes	up	hypothetical protein EUGRSUZ_K01906 [Eucalyptus grandis]
c21691_g1	yes	up	hypothetical protein EUGRSUZ_E01424 [Eucalyptus grandis]
c16541_g1	yes	up	rubber elongation factor family protein [Populus trichocarpa]
c23469_g24	yes	up	hypothetical protein VITISV_032988 [Vitis vinifera]
c24558_g18	yes	up	hypothetical protein EUGRSUZ_K03554 [Eucalyptus grandis]
c23306_g2	yes	up	hypothetical protein EUGRSUZ_F04059 [Eucalyptus grandis]
c16889_g1	yes	up	hypothetical protein PRUPE_ppa009119mg [Prunus persica]
c19196_g7	yes	up	PREDICTED: uncharacterized protein LOC101298394 [Fragaria vesca subsp. vesca]
c19942_g3	yes	up	hypothetical protein JCGZ_20416 [Jatropha curcas]
c24081_g1	yes	up	PREDICTED: alpha-L-fucosidase 2-like isoform X1 [Citrus sinensis]
c7386_g1	yes	up	hypothetical protein EUGRSUZ_H04075 [Eucalyptus grandis]
c33806_g1	yes	up	_
c27420_g1	yes	up	hypothetical protein POPTR_0006s28780g [Populus trichocarpa]
c19118_g1	yes	up	hypothetical protein EUGRSUZ_C00819 [Eucalyptus grandis]
c23602_g5	yes	up	_
c19731_g2	yes	up	_
c21366_g1	yes	up	probable xyloglucan endotransglucosylase/hydrolase protein 6 [Malus domestica]
c29688_g1	yes	up	_
c22227_g2	yes	up	hypothetical protein PRUPE_ppa021542mg [Prunus persica]
c20001_g1	yes	up	hypothetical protein EUGRSUZ_K02784, partial [Eucalyptus grandis]
c27066_g1	yes	up	_
c15792_g1	yes	up	hypothetical protein M569_00639 [Genlisea aurea]
c22018_g1	yes	up	_
c20773_g1	yes	up	hypothetical protein EUGRSUZ_J03014 [Eucalyptus grandis]
c23104_g7	yes	up	hypothetical protein EUGRSUZ_C02165 [Eucalyptus grandis]
c26049_g1	yes	up	_
c44534_g1	yes	up	_
c57798_g1	yes	up	_
c7380_g1	yes	up	_
c50186_g1	yes	up	_
c16274_g1	yes	up	_
c22845_g3	yes	up	hypothetical protein EUGRSUZ_H03277 [Eucalyptus grandis]
c23242_g7	yes	up	hypothetical protein POPTR_0008s06120g [Populus trichocarpa]
c24041_g3	yes	up	hypothetical protein JCGZ_07019 [Jatropha curcas]
c22450_g2	yes	up	extensin class 1 protein [Vigna unguiculata]
c23088_g19	yes	up	Cytochrome b561/ferric reductase transmembrane with DOMON related domain, putative [Theobroma cacao]
c18979_g2	yes	up	_
c8223_g1	yes	up	_
c24666_g3	yes	up	myosin XI, putative [Ricinus myosin XI, putative [Ricinus communis]
c15945_g1	yes	up	Bifunctional inhibitor/lipid-transfer protein/seed storage 2S albumin superfamily protein, putative [Theobroma cacao]
c24750_g5	yes	up	PREDICTED: cytochrome P450 716B1-like [Fragaria vesca subsp. vesca]
c24003_g7	yes	up	PREDICTED: uncharacterized protein LOC101514572 [Cicer arietinum]
c19162_g1	yes	up	hypothetical protein EUGRSUZ_B03147 [Eucalyptus grandis]
c37967_g1	yes	up	_
c18695_g2	yes	up	_
c23911_g1	yes	up	hypothetical protein EUGRSUZ_C01286 [Eucalyptus grandis]
c11376_g1	yes	up	Heterogeneous nuclear ribonucleoprotein 27C, putative [Ricinus communis]
c16680_g1	yes	up	heat shock protein 70 [Macrocentrus cingulum]
c17215_g1	yes	up	PREDICTED: epsin-3 [Malus domestica]
c22763_g2	yes	up	hypothetical protein OsI_37656 [Oryza sativa Indica Group]
c25573_g7	yes	up	_
c947_g1	yes	up	hypothetical protein JCGZ_18737 [Jatropha curcas]
c23524_g20	yes	up	hypothetical protein PRUPE_ppa010459mg [Prunus persica]
c23019_g1	yes	up	hypothetical protein EUGRSUZ_G03102, partial [Eucalyptus grandis]
c3180_g1	yes	up	PREDICTED: adenylate isopentenyltransferase 5, chloroplastic-like [Glycine max]
c12799_g1	yes	up	Xyloglucan endotransglucosylase/hydrolase protein A precursor, putative [Ricinus communis]
c23091_g3	yes	up	hypothetical protein EUGRSUZ_J018162, partial [Eucalyptus grandis]
c25245_g7	yes	up	hypothetical protein EUGRSUZ_B02126 [Eucalyptus grandis]
c46710_g1	yes	up	_
c18472_g1	yes	up	PREDICTED: cell surface glycoprotein 1-like isoform X3 [Ceratitis capitata]
c15754_g1	yes	up	PREDICTED: uncharacterized protein LOC100806174 [Glycine max]
c9348_g1	yes	up	hypothetical protein EUGRSUZ_G00453 [Eucalyptus grandis]
c24882_g3	yes	up	sucrose synthase [Eucalyptus grandis]
c14115_g1	yes	up	_
c17012_g1	yes	up	hypothetical protein EUGRSUZ_E02783 [Eucalyptus grandis]
c24181_g9	yes	up	_
c17646_g1	yes	up	_
c25220_g1	yes	up	hypothetical protein EUGRSUZ_J01214 [Eucalyptus grandis]
c23374_g8	yes	up	hypothetical protein EUGRSUZ_F02834 [Eucalyptus grandis]
c12631_g2	yes	up	hypothetical protein EUGRSUZ_D01968 [Eucalyptus grandis]
c21054_g2	yes	up	PREDICTED: early nodulin-like protein 2-like [Cicer arietinum]
c22020_g1	yes	up	hypothetical protein EUGRSUZ_E01257 [Eucalyptus grandis]
c18101_g1	yes	up	_
c21045_g3	yes	up	hypothetical protein EUGRSUZ_F02965 [Eucalyptus grandis]
c24495_g3	yes	up	EOBI [Petunia x hybrida]
c12576_g1	yes	up	hypothetical protein L484_025888 [Morus notabilis]
c11014_g2	yes	up	hypothetical protein EUGRSUZ_D00446 [Eucalyptus grandis]
c2981_g1	yes	up	_
c25363_g9	yes	up	_
c17219_g1	yes	up	hypothetical protein EUGRSUZ_D02126 [Eucalyptus grandis]
c28360_g1	yes	up	_
c10773_g3	yes	up	PREDICTED: CBL-interacting serine/threonine-protein kinase 6-like [Cucumis melo]
c27156_g1	yes	up	PREDICTED: probable carboxylesterase 9-like [Glycine max]
c17016_g1	yes	up	VAMP7-like protein [Eucalyptus hypothetical protein EUGRSUZ_C02758 [Eucalyptus grandis]
c20471_g1	yes	up	hypothetical protein CISIN_1g006199mg [Citrus sinensis]
c24851_g4	yes	up	hypothetical protein CICLE_v10015098mg [Citrus clementina]
c24752_g8	yes	up	hypothetical protein EUGRSUZ_A02375 [Eucalyptus grandis]
c22749_g1	yes	up	hypothetical protein EUGRSUZ_B00338 [Eucalyptus grandis]
c22298_g4	yes	up	hypothetical protein EUGRSUZ_C04162 [Eucalyptus grandis]
c12201_g1	yes	up	hypothetical protein EUGRSUZ_D02378 [Eucalyptus grandis]
c21125_g1	yes	up	unnamed protein product [Vitis vinifera]
c13435_g1	yes	up	_
c24766_g1	yes	up	anthocyanin 2 [Petunia integrifolia]
c12739_g1	yes	up	_
c58745_g1	yes	up	hypothetical protein EUGRSUZ_H02560 [Eucalyptus grandis]
c53267_g1	yes	up	PREDICTED: inorganic pyrophosphatase 1-like [Citrus sinensis]
c18269_g2	yes	up	_
c14287_g1	yes	up	hypothetical protein EUGRSUZ_J01078 [Eucalyptus grandis]
c11829_g1	yes	up	hypothetical protein EUGRSUZ_H03665 [Eucalyptus grandis]
c20574_g1	yes	up	PREDICTED: NADP-dependent alkenal double bond reductase P2-like [Fragaria vesca subsp. vesca]
c34337_g1	yes	up	_
c22513_g5	yes	up	hypothetical protein JCGZ_20672 [Jatropha curcas]
c3527_g1	yes	up	lyase, putative [Ricinus lyase, putative [Ricinus communis]
c23613_g5	yes	up	_
c24736_g18	yes	up	hypothetical protein EUGRSUZ_B00741 [Eucalyptus grandis]
c56395_g1	yes	up	putative aspartic protease [Morus notabilis]
c23989_g7	yes	up	PREDICTED: ABC transporter B family member 4-like [Prunus mume]
c24489_g2	yes	up	hypothetical protein CICLE_v10025334mg [Citrus clementina]
c5223_g2	yes	up	_
c23868_g1	yes	up	hypothetical protein EUGRSUZ_E03124 [Eucalyptus grandis]
c25510_g8	yes	up	_
c21622_g1	yes	up	unnamed protein product [Vitis vinifera]
c23642_g7	yes	up	hypothetical protein JCGZ_13424 [Jatropha curcas]
c18475_g1	yes	up	hypothetical protein EUGRSUZ_J01292 [Eucalyptus grandis]
c13009_g2	yes	up	PREDICTED: amino acid permease 6 [Vitis vinifera]
c5192_g1	yes	up	_
c24823_g12	yes	up	_
c16467_g2	yes	up	PREDICTED: auxin-induced protein 6B-like [Vitis vinifera]
c23592_g15	yes	up	heat shock protein binding protein, putative [Ricinus communis]
c10720_g1	yes	up	conserved hypothetical protein [Ricinus communis]
c23232_g5	yes	up	_
c25412_g1	yes	up	_
c1387_g1	yes	up	_
c16939_g1	yes	up	PREDICTED: F-box protein SKIP19 [Vitis vinifera]
c31452_g1	yes	up	Uncharacterized protein TCM_038196 [Theobroma cacao]
c15065_g1	yes	up	Calcium-binding EF hand family protein, putative [Theobroma cacao]
c15748_g1	yes	up	_
c22887_g4	yes	up	_
c27818_g1	yes	up	_
c22862_g3	yes	up	hypothetical protein JCGZ_17795 [Jatropha curcas]
c17883_g2	yes	up	_
c45623_g1	yes	up	_
c38568_g1	yes	up	PREDICTED: hexamerin 70b isoform X1 [Nasonia vitripennis]
c23303_g16	yes	up	_
c25492_g4	yes	up	_
c23351_g2	yes	up	hypothetical protein EUGRSUZ_I02055 [Eucalyptus grandis]
c4968_g1	yes	up	_
c16916_g4	yes	up	_
c19756_g2	yes	up	_
c38210_g1	yes	up	PREDICTED: uncharacterized protein LOC102659758 [Glycine max]
c28830_g1	yes	up	_
c1950_g1	yes	up	_
c46493_g1	yes	up	_
c17369_g1	yes	up	_
c23489_g5	yes	up	hypothetical protein EUGRSUZ_E04326 [Eucalyptus grandis]
c15487_g1	yes	up	pectinesterase family protein [Populus trichocarpa]
c10773_g2	yes	up	hypothetical protein JCGZ_04020 [Jatropha curcas]
c51903_g1	yes	up	_
c8544_g1	yes	up	_
c38408_g1	yes	up	Retrotransposon, unclassified-like protein [Theobroma cacao]
c24215_g2	yes	up	hypothetical protein EUGRSUZ_K00267 [Eucalyptus grandis]
c20532_g3	yes	up	_
c13525_g1	yes	up	hypothetical protein VITISV_041835 [Vitis vinifera]
c17135_g2	yes	up	Rhicadhesin receptor precursor, putative [Ricinus communis]
c24746_g8	yes	up	_
c26184_g1	yes	up	_
c24658_g1	yes	up	hypothetical protein EUGRSUZ_C00420 [Eucalyptus grandis]
c25963_g1	yes	up	_
c13917_g4	yes	up	hypothetical protein EUGRSUZ_K01175 [Eucalyptus grandis]
c50378_g1	yes	up	_
c14207_g2	yes	up	Gag-protease-integrase-RT-RNaseH polyprotein [Glycine max]
c24533_g5	yes	up	_
c24037_g3	yes	up	hypothetical protein EUGRSUZ_D02098 [Eucalyptus grandis]
c23929_g5	yes	up	conserved hypothetical protein [Ricinus communis]
c24504_g5	yes	up	hypothetical protein JCGZ_06643 [Jatropha curcas]
c24994_g6	yes	up	_
c17890_g1	yes	up	_
c22475_g1	yes	up	_
c33918_g1	yes	up	_
c18674_g1	yes	up	hypothetical protein EUGRSUZ_J00609 [Eucalyptus grandis]
c18403_g2	yes	up	_
c45533_g1	yes	up	PREDICTED: uncharacterized protein LOC101298049 [Fragaria vesca subsp. vesca]
c5762_g1	yes	up	_
c10773_g1	yes	up	PREDICTED: CBL-interacting serine/threonine-protein kinase 6-like isoform 1 [Cucumis sativus]
c24558_g8	yes	up	_
c21814_g2	yes	up	Brain-specific homeobox protein like protein [Tupaia chinensis]
c25220_g2	yes	up	multidrug resistance protein 1, 2, putative [Ricinus communis]
c15777_g1	yes	up	_
c22398_g3	yes	up	unnamed protein product [Coffea canephora]
c56598_g1	yes	up	hypothetical protein JCGZ_10726 [Jatropha curcas]
c23066_g7	yes	up	NAC domain protein, IPR003441 [Theobroma cacao]
c44782_g1	yes	up	_
c15548_g2	yes	up	hypothetical protein VITISV_025518 [Vitis vinifera]
c19477_g1	yes	up	_
c24237_g1	yes	up	SAUR-like auxin-responsive protein family, putative [Theobroma cacao]
c18309_g2	yes	up	_
c28287_g1	yes	up	_
c20261_g1	yes	up	_
c23511_g2	yes	up	hypothetical protein EUGRSUZ_J01905 [Eucalyptus grandis]
c17650_g1	yes	up	_
c24983_g11	yes	up	PREDICTED: uncharacterized protein LOC100241226 [Vitis vinifera]
c45225_g1	yes	up	_
c24370_g4	yes	up	_
c23707_g4	yes	up	Receptor-like serine/threonine-protein kinase [Morus notabilis]
c20186_g1	yes	up	hypothetical protein EUGRSUZ_E04094 [Eucalyptus grandis]
c23497_g9	yes	up	PREDICTED: protein ETHYLENE INSENSITIVE 3-like [Vitis vinifera]
c6165_g1	yes	up	PREDICTED: aspartic proteinase-like protein 2 [Malus domestica]
c24994_g2	yes	up	hypothetical protein EUGRSUZ_K02876 [Eucalyptus grandis]
c42939_g1	yes	up	_
c25959_g1	yes	up	_
c24210_g16	yes	up	hypothetical protein JCGZ_20377 [Jatropha curcas]
c22450_g3	yes	up	PREDICTED: uncharacterized protein LOC102596521 isoform X4 [Solanum tuberosum]
c23104_g4	yes	up	lupeol synthase [Olea europaea]
c9903_g1	yes	up	_
c22227_g1	yes	up	hypothetical protein EUGRSUZ_D02347 [Eucalyptus grandis]
c18619_g1	yes	up	hypothetical protein [Actinomadura atramentaria]
c14665_g2	yes	up	hypothetical protein EUGRSUZ_F03500 [Eucalyptus grandis]
c23497_g1	yes	up	Protein ETHYLENE INSENSITIVE 3 [Morus notabilis]
c4447_g2	yes	up	_
c16414_g1	yes	up	hypothetical protein VITISV_027758 [Vitis vinifera]
c22951_g1	yes	up	hypothetical protein MIMGU_mgv1a017510mg [Erythranthe guttata]
c24580_g9	yes	up	hypothetical protein PRUPE_ppa002365mg [Prunus persica]
c17171_g2	yes	up	hypothetical protein EUGRSUZ_B00205 [Eucalyptus grandis]
c17411_g2	yes	up	_
c22450_g1	yes	up	PREDICTED: uncharacterized protein LOC102596521 isoform X1 [Solanum tuberosum]
c23851_g6	yes	up	hypothetical protein L484_016293 [Morus notabilis]
c2196_g1	yes	up	hypothetical protein JCGZ_26912 [Jatropha curcas]
c53041_g1	yes	up	PREDICTED: protein RALF-like 24-like [Cicer arietinum]
c12798_g1	yes	up	hypothetical protein EUGRSUZ_C01038 [Eucalyptus grandis]
c19281_g1	yes	up	_
c10577_g1	yes	up	hypothetical protein EUGRSUZ_A02595, partial [Eucalyptus grandis]
c21027_g2	yes	up	hypothetical protein JCGZ_12930 [Jatropha curcas]
c24894_g6	yes	up	RecName: Full=Pyruvate decarboxylase 2; Short=NtPDC2 [Nicotiana tabacum]
c18966_g1	yes	up	hypothetical protein EUGRSUZ_J02570 [Eucalyptus grandis]
c21495_g5	yes	up	hypothetical protein JCGZ_25921 [Jatropha curcas]
c25142_g2	yes	up	_
c58531_g1	yes	up	hypothetical protein EUGRSUZ_J01320 [Eucalyptus grandis]
c44652_g1	yes	up	_
c23491_g5	yes	up	_
c39702_g1	yes	up	_
c24504_g2	yes	up	_
c25476_g7	yes	up	_
c21715_g1	yes	up	AP2/B3-like transcriptional factor family protein, putative [Theobroma cacao]
c24918_g1	yes	up	PREDICTED: E3 ubiquitin-protein ligase RHA1B [Vitis vinifera]
c20346_g1	yes	up	_
c19349_g3	yes	up	_
c20137_g1	yes	up	_
c24918_g6	yes	up	_
c24504_g12	yes	up	_
c20527_g2	yes	up	PREDICTED: pollen-specific leucine-rich repeat extensin-like protein 1 [Prunus mume]
c10644_g1	yes	up	_
c21457_g1	yes	up	PREDICTED: bifunctional riboflavin biosynthesis protein RIBA 1, chloroplastic-like isoform X1 [Citrus sinensis]
c25190_g1	yes	up	hypothetical protein EUGRSUZ_B00991 [Eucalyptus grandis]
c34626_g1	yes	up	_
c57617_g1	yes	up	_
c23959_g13	yes	up	_
c24495_g8	yes	up	Uncharacterized protein TCM_020954 [Theobroma cacao]
c24435_g2	yes	up	UDP-glucosyl transferase 74B1 [Theobroma cacao]
c25384_g6	yes	up	_
c13741_g1	yes	up	_
c45331_g1	yes	up	_
c24544_g5	yes	up	hypothetical protein EUGRSUZ_D00923 [Eucalyptus grandis]
c26475_g1	yes	up	hypothetical protein EUGRSUZ_K00754 [Eucalyptus grandis]
c12745_g1	yes	up	hypothetical protein EUGRSUZ_I01275 [Eucalyptus grandis]
c16453_g3	yes	up	hypothetical protein POPTR_0014s12490g [Populus trichocarpa]
c14627_g1	yes	up	PREDICTED: zeatin O-glucosyltransferase-like [Prunus mume]
c18466_g1	yes	up	_
c2512_g1	yes	up	PREDICTED: calvin cycle protein CP12-3, chloroplastic-like [Fragaria vesca subsp. vesca]
c23497_g3	yes	up	PREDICTED: LOW QUALITY PROTEIN: uncharacterized protein LOC103343662 [Prunus mume]
c50758_g1	yes	up	_
c4828_g2	yes	up	_
c25065_g14	yes	up	Tetratricopeptide repeat-like superfamily protein, putative isoform 3 [Theobroma cacao]
c25628_g9	yes	up	_
c24918_g4	yes	up	PREDICTED: uncharacterized protein LOC413256 isoformX1 [Apis mellifera]
c628_g1	yes	up	_
c25628_g8	yes	up	_
c23730_g6	yes	up	_
c11731_g1	yes	up	_
c25068_g2	yes	up	Arabinogalactan protein 20 [Theobroma cacao]
c946_g1	yes	up	_
c22887_g1	yes	up	putative beta-D-xylosidase 2 [Morus notabilis]
c24099_g1	yes	up	_
c12475_g1	yes	up	PREDICTED: probable protein phosphatase 2C 40-like isoform 1 [Fragaria vesca subsp. vesca]
c59024_g1	yes	up	PREDICTED: flavonol sulfotransferase-like [Vitis vinifera]
c18398_g1	yes	up	hypothetical protein EUGRSUZ_L00001 [Eucalyptus grandis]
c12144_g2	yes	up	SHV3-like 5 [Theobroma cacao]
c25480_g1	yes	up	_
c9790_g1	yes	up	_
c15124_g1	yes	up	_
c24175_g5	yes	up	PREDICTED: uncharacterized protein LOC102661074 [Glycine max]
c44535_g1	yes	up	_
c20702_g1	yes	up	PREDICTED: uncharacterized protein LOC100819038 isoform X1 [Glycine max]
c15742_g1	yes	up	hypothetical protein EUGRSUZ_G02590 [Eucalyptus grandis]
c24308_g1	yes	up	_
c24449_g7	yes	up	hypothetical protein EUGRSUZ_E01028, partial [Eucalyptus grandis]
c24390_g6	yes	up	amino acid binding protein, putative [Ricinus communis]
c20902_g1	yes	up	hypothetical protein L484_001201 [Morus notabilis]
c23626_g7	yes	up	_
c38829_g1	yes	up	_
c17703_g1	yes	up	_
c23626_g16	yes	up	hypothetical protein VITISV_011365 [Vitis vinifera]
c24689_g4	yes	up	conserved hypothetical protein [Ricinus communis]
c19803_g2	yes	up	PREDICTED: acylpyruvase FAHD1, mitochondrial-like [Fragaria vesca subsp. vesca]
c23347_g2	yes	up	hypothetical protein PRUPE_ppa003176mg [Prunus persica]
c25577_g1	yes	up	_
c25110_g17	yes	up	receptor protein kinase, putative [Ricinus communis]
c25334_g5	yes	up	_
c20150_g1	yes	up	_
c21749_g2	yes	up	Indole-3-acetic acid 7 isoform 1 [Theobroma cacao]
c39861_g1	yes	up	_
c20682_g1	yes	up	_
c25617_g1	yes	up	_
c21495_g2	yes	up	hypothetical protein EUGRSUZ_C02815 [Eucalyptus grandis]
c16062_g1	yes	up	hypothetical protein EUGRSUZ_F00716 [Eucalyptus grandis]
c25665_g2	yes	up	_
c24558_g12	yes	up	hypothetical protein CICLE_v10005117mg [Citrus clementina]
c22817_g2	yes	up	PREDICTED: titin-like [Apis mellifera]
c24974_g5	yes	up	_
c24736_g15	yes	up	PREDICTED: kinesin-like protein KIF11-like [Vitis vinifera]
c21687_g1	yes	up	PREDICTED: basic-leucine zipper transcription factor A isoform X1 [Nasonia vitripennis]
c4365_g1	yes	up	_
c56897_g1	yes	up	Ovate family protein, putative [Theobroma cacao]
c25389_g6	yes	up	_
c21107_g2	yes	up	hypothetical protein EUGRSUZ_F04464 [Eucalyptus grandis]
c19703_g1	yes	up	_
c4012_g1	yes	up	PREDICTED: putative ribonuclease H protein At1g65750-like [Fragaria vesca subsp. vesca]
c18448_g3	yes	up	hypothetical protein POPTR_0004s02600g [Populus trichocarpa]
c22890_g1	yes	up	hypothetical protein EUGRSUZ_H04952 [Eucalyptus grandis]
c20600_g1	yes	up	hypothetical protein EUGRSUZ_J01950 [Eucalyptus grandis]
c23858_g5	yes	up	hypothetical protein EUGRSUZ_F02498 [Eucalyptus grandis]
c52210_g1	yes	up	_
c20581_g1	yes	up	Heat shock protein 83 [Acromyrmex echinatior]
c17310_g1	yes	up	PREDICTED: cuticle protein 16.5, isoform A [Nasonia vitripennis]
c25595_g3	yes	up	_
c49_g1	yes	up	_
c34080_g1	yes	up	_
c22722_g1	yes	up	hypothetical protein EAI_16420 [Harpegnathos saltator]
c25665_g1	yes	up	_
c25112_g2	yes	up	hypothetical protein EUGRSUZ_I02000 [Eucalyptus grandis]
c27450_g1	yes	up	_
c22321_g1	yes	up	hypothetical protein JCGZ_05432 [Jatropha curcas]
c14218_g1	yes	up	predicted protein [Physcomitrella patens]
c8011_g1	yes	up	_
c25300_g8	yes	up	_
c24752_g6	yes	up	PREDICTED: calcium-dependent protein kinase 32-like isoform 1 [Vitis vinifera]
c22436_g2	yes	up	PREDICTED: uncharacterized protein LOC103439894 [Malus domestica]
c6153_g1	yes	up	_
c51467_g1	yes	up	_
c15823_g2	yes	up	2-nonaprenyl-3-methyl-6-methoxy-1,4-benzoquinol hydroxylase [Theobroma cacao]
c23303_g4	yes	up	_
c51098_g1	yes	up	_
c27664_g1	yes	up	hypothetical protein CISIN_1g033010mg [Citrus sinensis]
c16834_g2	yes	up	_
c25134_g12	yes	up	hypothetical protein EUGRSUZ_J00118 [Eucalyptus grandis]
c10658_g2	yes	up	hypothetical protein EUGRSUZ_J01624 [Eucalyptus grandis]
c25665_g3	yes	up	_
c24750_g11	yes	up	hypothetical protein EUGRSUZ_A02754 [Eucalyptus grandis]
c22386_g2	yes	up	PREDICTED: xylose isomerase [Prunus mume]
c45271_g1	yes	up	_
c1726_g1	yes	up	_
c9690_g1	yes	up	PREDICTED: uncharacterized protein LOC103419743 [Malus domestica]
c16984_g2	yes	up	hypothetical protein JCGZ_18462 [Jatropha curcas]
c22903_g1	yes	up	_
c23486_g1	yes	up	hypothetical protein EUGRSUZ_K00303 [Eucalyptus grandis]
c24133_g5	yes	up	hypothetical protein EUGRSUZ_I02510 [Eucalyptus grandis]
c269_g1	yes	up	_
c379_g1	yes	up	hypothetical protein EAH_00062630 [Eimeria acervulina]
c12223_g1	yes	up	_
c15027_g3	yes	up	GDSL-motif lipase/hydrolase family protein [Populus trichocarpa]
c12082_g1	yes	up	hypothetical protein EUGRSUZ_A01034 [Eucalyptus grandis]
c14207_g1	yes	up	hypothetical protein VITISV_006978 [Vitis vinifera]
c21306_g1	yes	up	_
c21239_g2	yes	up	PREDICTED: polyadenylate-binding protein 4-like [Nasonia vitripennis]
c57716_g1	yes	up	_
c18509_g2	yes	up	hypothetical protein MIMGU_mgv1a0191421mg, partial [Erythranthe guttata]
c18981_g2	yes	up	hypothetical protein EUGRSUZ_J02953 [Eucalyptus grandis]
c6805_g1	yes	up	_
c20451_g1	yes	up	Collagen triple helix repeat protein [Ophiocordyceps sinensis CO18]
c60745_g1	yes	up	_
c24346_g9	yes	up	_
c20921_g1	yes	up	hypothetical protein EAI_08420 [Harpegnathos saltator]
c22925_g1	yes	up	hypothetical protein EUGRSUZ_F01171 [Eucalyptus grandis]
c10505_g1	yes	up	_
c24895_g9	yes	up	hypothetical protein EUGRSUZ_K01855 [Eucalyptus grandis]
c31649_g1	yes	up	hypothetical protein EUGRSUZ_F02153 [Eucalyptus grandis]
c18279_g2	yes	up	_
c44893_g1	yes	up	_
c25510_g7	yes	up	_
c23878_g1	yes	up	_
c14898_g1	yes	up	Uncharacterized protein isoform 4 [Theobroma cacao]
c20581_g2	yes	up	Heat shock protein HSP 90-alpha [Harpegnathos saltator]
c16941_g1	yes	up	hypothetical protein EUGRSUZ_I01209 [Eucalyptus grandis]
c11863_g1	yes	up	zinc ion binding protein, putative [Ricinus communis]
c24099_g8	yes	up	_
c32006_g1	yes	up	PREDICTED: zinc finger protein 7-like [Vitis vinifera]
c1012_g1	yes	up	hypothetical protein EUGRSUZ_C00787 [Eucalyptus grandis]
c21777_g1	yes	up	PREDICTED: protein PLANT CADMIUM RESISTANCE 10-like isoform 2 [Fragaria vesca subsp. vesca]
c19435_g1	yes	up	_
c569_g1	yes	up	_
c16474_g1	yes	up	PREDICTED: failed axon connections isoform X1 [Nasonia vitripennis]
c26330_g1	yes	up	_
c5988_g1	yes	up	_
c24622_g16	yes	up	hypothetical protein EUGRSUZ_F03758 [Eucalyptus grandis]
c25212_g2	yes	up	PREDICTED: uncharacterized protein LOC100121472 isoform X2 [Nasonia vitripennis]
c23306_g3	yes	up	hypothetical protein L484_010446 [Morus notabilis]
c17853_g1	yes	up	_
c16298_g1	yes	up	hypothetical protein MIMGU_mgv1a012346mg [Erythranthe guttata]
c19622_g1	yes	up	hypothetical protein CICLE_v10024191mg [Citrus clementina]
c16560_g1	yes	up	Uncharacterized protein TCM_000822 [Theobroma cacao]
c21067_g7	yes	up	MADS-box protein STMADS11 subfamily [Coffea arabica]
c45717_g1	yes	up	_
c7718_g1	yes	up	PREDICTED: prothymosin alpha-A [Nasonia vitripennis]
c23500_g2	yes	up	PREDICTED: uncharacterized protein LOC101245809 [Solanum lycopersicum]
c4254_g1	yes	up	_
c17529_g1	yes	up	_
c22908_g4	yes	up	phosphoinositide 5-phosphatase, putative [Ricinus communis]
c18977_g1	yes	up	14-3-3 zeta [Camponotus floridanus]
c4757_g1	yes	up	_
c24777_g1	yes	up	_
c18628_g3	yes	up	_
c31376_g1	yes	up	Serine/threonine protein kinase BRI1-like protein [Medicago truncatula]
c50126_g1	yes	up	_
c38293_g1	yes	up	PREDICTED: polygalacturonase At1g48100-like [Vitis vinifera]
c24835_g4	yes	up	hypothetical protein [Streptomyces sp. C]
c6755_g1	yes	up	_
c24279_g8	yes	up	hypothetical protein PHAVU_008G055200g [Phaseolus vulgaris]
c24327_g2	yes	up	PREDICTED: serine/threonine-protein kinase SAPK2-like [Vitis vinifera]
c24596_g11	yes	up	hypothetical protein PHAVU_007G265000g [Phaseolus vulgaris]
c2422_g1	yes	up	PREDICTED: uncharacterized protein LOC103431472 [Malus domestica]
c12228_g1	yes	up	Alpha-expansin 11 precursor, putative [Ricinus communis]
c50181_g1	yes	up	_
c25065_g10	yes	up	CCT motif protein [Medicago truncatula]
c25157_g1	yes	up	PREDICTED: uncharacterized protein LOC100122714 [Nasonia vitripennis]
c40807_g1	yes	up	PREDICTED: uncharacterized protein PFB0145c-like [Nasonia vitripennis]
c17760_g1	yes	up	_
c21034_g1	yes	up	PREDICTED: uncharacterized protein LOC100680238 [Nasonia vitripennis]
c19631_g3	yes	up	polyol transporter 5-like [Malus domestica]
c22698_g1	yes	up	PREDICTED: protein kinase 2B, chloroplastic-like [Vitis vinifera]
c15305_g1	yes	up	hypothetical protein SINV_01707 [Solenopsis invicta]
c2108_g1	yes	up	_
c57252_g1	yes	up	_
c19910_g2	yes	up	_
c45719_g1	yes	up	_
c23755_g1	yes	up	hypothetical protein JCGZ_24070 [Jatropha curcas]
c22672_g1	yes	up	hypothetical protein POPTR_0014s08440g [Populus trichocarpa]
c16283_g2	yes	up	cytochrome P450, putative [Ricinus communis]
c22385_g1	yes	up	hypothetical protein CICLE_v10022293mg [Citrus clementina]
c15625_g1	yes	up	_
c57319_g1	yes	up	_
c12608_g2	yes	up	hypothetical protein EUGRSUZ_A01473 [Eucalyptus grandis]
c53984_g1	yes	up	_
c23891_g1	yes	up	PREDICTED: cysteine sulfinic acid decarboxylase [Nasonia vitripennis]
c14893_g1	yes	up	_
c14584_g2	yes	up	hypothetical protein POPTR_0003s19710g [Populus trichocarpa]
c33458_g1	yes	up	_
c372_g1	yes	up	_
c14433_g1	yes	up	_
c19887_g1	yes	up	PREDICTED: THO complex subunit 7 homolog [Nasonia vitripennis]
c17715_g3	yes	up	_
c5703_g1	yes	up	PREDICTED: protein WEAK CHLOROPLAST MOVEMENT UNDER BLUE LIGHT 1-like isoform X1 [Glycine PREDICTED: protein WEAK CHLOROPLAST MOV
c13197_g1	yes	up	Eukaryotic release factor 1-3 [Theobroma cacao]
c13327_g1	yes	up	hypothetical protein EUGRSUZ_C00218 [Eucalyptus grandis]
c27022_g1	yes	up	_
c20674_g1	yes	up	hypothetical protein EUGRSUZ_D00350 [Eucalyptus grandis]
c24891_g1	yes	up	PREDICTED: fumarate hydratase 1, mitochondrial-like isoform X1 [Citrus sinensis]
c48785_g1	yes	up	_
c25267_g10	yes	up	hypothetical protein L484_011180 [Morus notabilis]
c13868_g1	yes	up	PREDICTED: aspartate, glycine, lysine and serine-rich protein-like [Prunus mume]
c18903_g1	yes	up	Multidrug resistance protein ABC transporter family isoform 1 [Theobroma cacao]
c16043_g1	yes	up	PREDICTED: graves disease carrier protein-like [Vitis vinifera]
c23089_g7	yes	up	hypothetical protein EUGRSUZ_C03209 [Eucalyptus grandis]
c4151_g1	yes	up	_
c18303_g1	yes	up	_
c24200_g3	yes	up	PREDICTED: UDP-glycosyltransferase 83A1-like [Citrus sinensis]
c19079_g1	yes	up	_
c14321_g1	yes	up	PREDICTED: uncharacterized protein LOC101300012 [Fragaria vesca subsp. vesca]
c22950_g1	yes	up	PREDICTED: aquaporin AQPAn.G isoform X2 [Microplitis demolitor]
c3471_g1	yes	up	_
c39184_g1	yes	up	_
c57703_g1	yes	up	_
c50984_g1	yes	up	_
c23546_g1	yes	up	Ecdysone-induced protein 75B, isoform A [Zootermopsis nevadensis]
c19038_g1	yes	up	PREDICTED: synaptic vesicle membrane protein VAT-1 homolog-like [Apis florea]
c23284_g4	yes	up	actin related protein 1 [Nasonia vitripennis]
c24379_g10	yes	up	leucine rich repeat domain protein, putative [Candida dubliniensis CD36]
c20474_g2	yes	up	hypothetical protein POPTR_0001s45650g [Populus trichocarpa]
c16902_g1	yes	up	PREDICTED: ATP-dependent RNA helicase p62 isoform X2 [Nasonia vitripennis]
c15473_g1	yes	up	_
c21048_g1	yes	up	PREDICTED: MLO-like protein 3-like [Fragaria vesca subsp. vesca]
c23845_g8	yes	up	hypothetical protein EUGRSUZ_C021111, partial [Eucalyptus grandis]
c19631_g9	yes	up	polyol transporter [Camellia sinensis]
c62117_g1	yes	up	_
c5100_g1	yes	up	_
c25119_g5	yes	up	_
c26581_g1	yes	up	_
c24003_g16	yes	up	Transmembrane kinase 1 isoform 1 [Theobroma cacao]
c15004_g1	yes	up	hypothetical protein EUGRSUZ_G02541 [Eucalyptus grandis]
c25226_g1	yes	up	PREDICTED: mucin-17 [Nasonia vitripennis]
c23756_g9	yes	up	hypothetical protein EUGRSUZ_C04061 [Eucalyptus grandis]
c16720_g1	yes	up	_
c24692_g1	yes	up	hypothetical protein EUGRSUZ_F01844 [Eucalyptus grandis]
c17983_g2	yes	up	_
c22234_g1	yes	up	hypothetical protein EUGRSUZ_G03204 [Eucalyptus grandis]
c41078_g1	yes	up	_
c47816_g1	yes	up	_
c32294_g1	yes	up	_
c24563_g8	yes	up	Uncharacterized protein TCM_001018 [Theobroma cacao]
c56185_g1	yes	up	HTH-type transcriptional regulator protein ptxE [Theobroma cacao]
c21140_g1	yes	up	_
c13627_g1	yes	up	PREDICTED: TAR DNA-binding protein 43 isoform X2 [Nasonia vitripennis]
c5814_g1	yes	up	PREDICTED: monosaccharide-sensing protein 2-like isoform X1 [Solanum PREDICTED: monosaccharide-sensing protein 2-like isof
c12760_g1	yes	up	PREDICTED: uncharacterized protein LOC100246199 [Vitis vinifera]
c9079_g1	yes	up	_
c24340_g1	yes	up	_
c24895_g11	yes	up	Uncharacterized protein isoform 1 [Theobroma cacao]
c25531_g1	yes	up	_
c23592_g2	yes	up	hypothetical protein SINV_01926 [Solenopsis invicta]
c24769_g6	yes	up	_
c56216_g1	yes	up	PREDICTED: transcription factor TCP4-like [Fragaria vesca subsp. vesca]
c15700_g2	yes	up	_
c16680_g3	yes	up	heat shock cognate 70 [Polyrhachis vicina]
c22182_g2	yes	up	PREDICTED: uncharacterized protein LOC100122944 [Nasonia vitripennis]
c44358_g1	yes	up	_
c14848_g3	yes	up	leucine-rich repeat-containing protein, putative [Ricinus communis]
c59474_g1	yes	up	_
c12830_g2	yes	up	PREDICTED: LOW QUALITY PROTEIN: uncharacterized protein LOC103453887 [Malus domestica]
c23073_g2	yes	up	hypothetical protein EUGRSUZ_J00413 [Eucalyptus grandis]
c24867_g8	yes	up	unknown protein [Oryza sativa Japonica Group]
c24953_g1	yes	up	_
c23925_g11	yes	up	hypothetical protein PHAVU_007G128700g [Phaseolus vulgaris]
c14722_g2	yes	up	_
c1065_g1	yes	up	_
c22415_g2	yes	up	PREDICTED: uncharacterized protein LOC100679311 [Nasonia vitripennis]
c56413_g1	yes	up	_
c15048_g1	yes	up	hypothetical protein EUGRSUZ_E03536 [Eucalyptus grandis]
c23895_g1	yes	up	hypothetical protein EUGRSUZ_A01812 [Eucalyptus grandis]
c26724_g1	yes	up	_
c50259_g1	yes	up	_
c25245_g11	yes	up	_
c8520_g1	yes	up	hypothetical protein EUGRSUZ_F00998 [Eucalyptus grandis]
c16876_g1	yes	up	PREDICTED: uncharacterized abhydrolase domain-containing protein DDB_G0269086 [Prunus mume]
c13511_g1	yes	up	hypothetical protein EUGRSUZ_A00262 [Eucalyptus grandis]
c24058_g7	yes	up	_
c8221_g2	yes	up	kinase-like protein [Corylus avellana]
c25687_g2	yes	up	_
c4025_g1	yes	up	_
c23181_g1	yes	up	PREDICTED: neurotactin-like [Megachile rotundata]
c17372_g1	yes	up	_
c13597_g1	yes	up	PREDICTED: RNA-binding protein squid isoform X5 [Nasonia vitripennis]
c19018_g1	yes	up	PREDICTED: protein lethal(2)essential for life-like [Nasonia vitripennis]
c22747_g4	yes	up	PREDICTED: putative respiratory burst oxidase homolog protein H-like [Vitis vinifera]
c24944_g3	yes	up	_
c22369_g1	yes	up	hypothetical protein EUGRSUZ_G02590 [Eucalyptus grandis]
c11693_g1	yes	up	PREDICTED: uncharacterized protein LOC102615733 [Citrus sinensis]
c8504_g1	yes	up	_
c14665_g3	yes	up	EPS15-like domain protein [Medicago truncatula]
c19487_g3	yes	up	_
c18889_g2	yes	up	QUARTET 3 family protein [Populus trichocarpa]
c471_g1	yes	up	PREDICTED: translationally-controlled tumor protein homolog isoform X1 [Nasonia vitripennis]
c19633_g1	yes	up	_
c23841_g4	yes	up	_
c25085_g5	yes	up	Type I inositol-1,4,5-trisphosphate 5-phosphatase 2 [Morus notabilis]
c25020_g8	yes	up	_
c24346_g12	yes	up	hypothetical protein EUGRSUZ_J02981 [Eucalyptus grandis]
c1093_g1	yes	up	_
c23284_g1	yes	up	PREDICTED: LOW QUALITY PROTEIN: actin, gamma 1 [Anas platyrhynchos]
c18944_g3	yes	up	Patellin-3, putative [Ricinus Patellin-3, putative [Ricinus communis]
c24659_g2	yes	up	PREDICTED: putative copper-transporting ATPase 3-like [Vitis vinifera]
c27702_g1	yes	up	PREDICTED: LOW QUALITY PROTEIN: uncharacterized protein LOC103343662 [Prunus mume]
c19665_g2	yes	up	_
c22062_g1	yes	up	hypothetical protein EUGRSUZ_F03880 [Eucalyptus grandis]
c24932_g4	yes	up	hypothetical protein EUGRSUZ_C00221 [Eucalyptus grandis]
c21586_g1	yes	up	hypothetical protein CICLE_v10032769mg [Citrus clementina]
c20149_g1	yes	up	PREDICTED: armadillo segment polarity protein [Nasonia vitripennis]
c3059_g2	yes	up	_
c45419_g1	yes	up	_
c14525_g2	yes	up	hypothetical protein EUGRSUZ_J01367 [Eucalyptus grandis]
c17838_g1	yes	up	_
c7717_g1	yes	up	_
c20727_g2	yes	up	_
c40852_g1	yes	up	putative non-LTR retrolelement reverse transcriptase [Arabidopsis thaliana]
c24791_g5	yes	up	_
c24175_g2	yes	up	hypothetical protein VITISV_013478 [Vitis vinifera]
c12667_g1	yes	up	PREDICTED: uncharacterized protein LOC100241586 [Vitis vinifera]
c18695_g1	yes	up	_
c7499_g1	yes	up	_
c11006_g1	yes	up	hypothetical protein EUGRSUZ_G01755 [Eucalyptus grandis]
c13604_g2	yes	up	unnamed protein product [Coffea canephora]
c25098_g13	yes	up	hypothetical protein POPTR_0010s04530g [Populus trichocarpa]
c23455_g2	yes	up	hypothetical protein EUGRSUZ_K02338 [Eucalyptus grandis]
c21158_g1	yes	up	hypothetical protein EUGRSUZ_K00046 [Eucalyptus grandis]
c31741_g1	yes	up	hypothetical protein EUGRSUZ_D00650 [Eucalyptus grandis]
c25693_g3	yes	up	_
c23881_g13	yes	up	hypothetical protein EUGRSUZ_H03426 [Eucalyptus grandis]
c19932_g1	yes	up	_
c38994_g1	yes	up	_
c9388_g1	yes	up	_
c24597_g4	yes	up	retrotransposon protein, putative, unclassified [Oryza sativa Japonica Group]
c22382_g1	yes	up	PREDICTED: uncharacterized protein LOC100122740 isoform X1 [Nasonia vitripennis]
c22239_g3	yes	up	hypothetical protein L484_010350 [Morus notabilis]
c24077_g5	yes	up	_
c4529_g1	yes	up	_
c24384_g2	yes	up	hypothetical protein [uncultured alpha proteobacterium HF0070_14E07]
c16453_g2	yes	up	_
c18204_g1	yes	up	_
c58865_g1	yes	up	_
c23341_g5	yes	up	_
c20453_g1	yes	up	elongation factor 1-alpha [Apis PREDICTED: elongation factor 1-alpha-like [Apis florea]
c39122_g1	yes	up	_
c12303_g1	yes	up	Homeobox protein 20 [Theobroma Homeobox protein 20 [Theobroma cacao]
c20840_g2	yes	up	hypothetical protein PRUPE_ppa025305mg [Prunus persica]
c23710_g5	yes	up	PREDICTED: auxin-responsive protein IAA26-like [Vitis vinifera]
c17751_g1	yes	up	_
c18155_g1	yes	up	_
c25173_g2	yes	up	hypothetical protein EUGRSUZ_A02291 [Eucalyptus grandis]
c22054_g3	yes	up	PREDICTED: uncharacterized protein LOC101297344 [Fragaria vesca subsp. vesca]
c14098_g2	yes	up	_
c24335_g10	yes	up	_
c1943_g1	yes	up	_
c13917_g2	yes	up	unnamed protein product [Coffea canephora]
c15991_g2	yes	up	hypothetical protein CICLE_v10011415mg [Citrus clementina]
c10213_g1	yes	up	_
c19197_g1	yes	up	hypothetical protein EUGRSUZ_I01388 [Eucalyptus grandis]
c25685_g2	yes	up	_
c24203_g1	yes	up	PREDICTED: LOW QUALITY PROTEIN: uncharacterized protein LOC100116128 [Nasonia vitripennis]
c19639_g1	yes	up	_
c23027_g3	yes	up	_
c15783_g1	yes	up	_
c12156_g2	yes	up	_
c16144_g1	yes	up	PREDICTED: protein lethal(2)essential for life-like [Nasonia vitripennis]
c25212_g1	yes	up	_
c22822_g1	yes	up	PREDICTED: fasciclin-3 isoform X2 [Microplitis demolitor]
c17335_g1	yes	up	_
c23924_g14	yes	up	hypothetical protein EUGRSUZ_B00717 [Eucalyptus grandis]
c13469_g1	yes	up	_
c24861_g11	yes	up	_
c17735_g2	yes	up	_
c23932_g1	yes	up	hypothetical protein EUGRSUZ_J00646 [Eucalyptus grandis]
c33309_g1	yes	up	_
c13415_g2	yes	up	hypothetical protein EUGRSUZ_C02173 [Eucalyptus grandis]
c925_g1	yes	up	PREDICTED: protein disulfide-isomerase [Nasonia vitripennis]
c15026_g1	yes	up	Nuclear protein 1 [Harpegnathos saltator]
c58798_g1	yes	up	PREDICTED: ATP-dependent RNA helicase WM6 [Nasonia vitripennis]
c7228_g1	yes	up	ADP/ATP translocase [Apis ADP/ATP translocase [Apis mellifera]
c23931_g1	yes	up	hypothetical protein EUGRSUZ_I00454 [Eucalyptus grandis]
c23736_g2	yes	up	hypothetical protein EUGRSUZ_J01883 [Eucalyptus grandis]
c32060_g1	yes	up	hypothetical protein EUGRSUZ_I00735 [Eucalyptus grandis]
c4240_g1	yes	up	_
c18341_g1	yes	up	hypothetical protein EUGRSUZ_B00360 [Eucalyptus grandis]
c23635_g3	yes	up	hypothetical protein EUGRSUZ_C04061 [Eucalyptus grandis]
c21104_g4	yes	up	_
c22855_g1	yes	up	hypothetical protein EUGRSUZ_B032971, partial [Eucalyptus grandis]
c15965_g1	yes	up	PREDICTED: fatty acid 2-hydroxylase 2-like [Solanum tuberosum]
c7421_g1	yes	up	unnamed protein product [Coffea canephora]
c44480_g1	yes	up	_
c15839_g1	yes	up	fruitless isoform m-C [Nasonia fruitless male-specific transcript variant P1-m-C [Nasonia vitripennis]
c19828_g2	yes	up	PREDICTED: ornithine decarboxylase antizyme 1 [Nasonia vitripennis]
c11045_g1	yes	up	PREDICTED: ATP synthase subunit beta, mitochondrial [Microplitis demolitor]
c19227_g1	yes	up	hypothetical protein EUGRSUZ_C00667 [Eucalyptus grandis]
c4753_g1	yes	up	_
c16720_g2	yes	up	hypothetical protein EUGRSUZ_J01653 [Eucalyptus grandis]
c3335_g1	yes	up	_
c9188_g1	yes	up	cytochrome oxidase subunit I [Gonatocerus ashmeadi]
c19000_g1	yes	up	_
c6511_g1	yes	up	_
c12205_g1	yes	up	PREDICTED: uncharacterized protein LOC100123801 [Nasonia vitripennis]
c4254_g2	yes	up	_
c21731_g1	yes	up	PREDICTED: tubulin beta-1 chain [Microplitis demolitor]
c24361_g2	yes	up	PREDICTED: uncharacterized protein LOC102628021 [Citrus sinensis]
c23175_g1	yes	up	hypothetical protein EUGRSUZ_E01249 [Eucalyptus grandis]
c3146_g2	yes	up	_
c23858_g7	yes	up	_
c20209_g1	yes	up	PREDICTED: uncharacterized protein LOC100678130 [Nasonia vitripennis]
c21100_g1	yes	up	PREDICTED: histone H1-like [Microplitis demolitor]
c12679_g2	yes	up	PREDICTED: uncharacterized protein LOC103342554 [Prunus mume]
c21702_g1	yes	up	PREDICTED: dnaJ protein homolog 1-like [Apis mellifera]
c15076_g1	yes	up	hypothetical protein EUGRSUZ_E04238 [Eucalyptus grandis]
c10857_g1	yes	up	hypothetical protein JCGZ_27127 [Jatropha curcas]
c25078_g7	yes	up	hypothetical protein L484_027388 [Morus notabilis]
c12135_g1	yes	up	PREDICTED: KH domain-containing, RNA-binding, signal transduction-associated protein 2-like isoform X5 [Nasonia vitripennis]
c2579_g1	yes	up	hypothetical protein X777_09312 [Cerapachys biroi]
c16772_g1	yes	up	hypothetical protein EUGRSUZ_J00203 [Eucalyptus grandis]
c23730_g17	yes	up	_
c16984_g1	yes	up	hypothetical protein EUGRSUZ_K00657 [Eucalyptus grandis]
c52045_g1	yes	up	_
c24643_g1	yes	up	hypothetical protein EUGRSUZ_A01225 [Eucalyptus grandis]
c24328_g1	yes	up	beta-galactosidase [Fragaria x ananassa]
c8582_g1	yes	up	hypothetical protein VITISV_006799 [Vitis vinifera]
c4403_g1	yes	up	_
c13529_g1	yes	up	hypothetical protein EUGRSUZ_F04401 [Eucalyptus grandis]
c13427_g2	yes	up	hypothetical protein EUGRSUZ_B03892 [Eucalyptus grandis]
c45753_g1	yes	up	_
c19763_g1	yes	up	PREDICTED: uncharacterized protein LOC103434281 [Malus domestica]
c22438_g2	yes	up	_
c8737_g1	yes	up	hypothetical protein EUGRSUZ_D02212 [Eucalyptus grandis]
c24982_g4	yes	up	PREDICTED: myosin-1-like [Citrus sinensis]
c22840_g1	yes	up	hypothetical protein EUGRSUZ_H03652 [Eucalyptus grandis]
c7544_g1	yes	up	PREDICTED: proline synthase co-transcribed bacterial homolog protein [Prunus mume]
c1184_g2	yes	up	_
c15534_g1	yes	up	calmodulin 2 [Apostichopus japonicus]
c14852_g1	yes	up	hypothetical protein EUGRSUZ_F03071 [Eucalyptus grandis]
c22855_g3	yes	up	PREDICTED: copper amine oxidase 1-like [Prunus mume]
c11886_g1	yes	up	Lorelei-like-gpi anchored protein 3, putative [Theobroma cacao]
c15366_g3	yes	up	_
c56280_g1	yes	up	_
c11742_g1	yes	up	PREDICTED: uncharacterized protein LOC100120271 [Nasonia vitripennis]
c14331_g1	yes	up	hypothetical protein CICLE_v10007708mg [Citrus clementina]
c21373_g4	yes	up	_
c21190_g1	yes	up	hypothetical protein PRUPE_ppa023539mg [Prunus persica]
c10180_g1	yes	up	Uncharacterized protein TCM_036418 [Theobroma cacao]
c24094_g4	yes	up	hypothetical protein EUGRSUZ_H00009 [Eucalyptus grandis]
c25240_g1	yes	up	hypothetical protein EUGRSUZ_C00753 [Eucalyptus grandis]
c33357_g1	yes	up	_
c24239_g12	yes	up	hypothetical protein EUGRSUZ_B00094 [Eucalyptus grandis]
c11328_g3	yes	up	hypothetical protein EUGRSUZ_K00638 [Eucalyptus grandis]
c44582_g1	yes	up	_
c24521_g6	yes	up	hypothetical protein PRUPE_ppa003853mg [Prunus persica]
c13285_g1	yes	up	RING/U-box superfamily protein, putative [Theobroma cacao]
c3030_g1	yes	up	cysteine protease, putative [Ricinus communis]
c7123_g1	yes	up	_
c23104_g9	yes	up	hypothetical protein EUGRSUZ_G00250 [Eucalyptus grandis]
c4193_g1	yes	up	_
c24796_g1	yes	up	hypothetical protein EUGRSUZ_B03265 [Eucalyptus grandis]
c25010_g10	yes	up	hypothetical protein EUGRSUZ_B02763 [Eucalyptus grandis]
c9251_g1	yes	up	hypothetical protein EUGRSUZ_D02229 [Eucalyptus grandis]
c59238_g1	yes	up	_
c3476_g1	yes	up	ATP synthase lipid-binding protein, mitochondrial [Nasonia vitripennis]
c21185_g1	yes	up	PREDICTED: CD63 antigen-like isoform X2 [Nasonia vitripennis]
c19249_g1	yes	up	PREDICTED: uncharacterized protein LOC100122969 [Nasonia vitripennis]
c24555_g11	yes	up	PREDICTED: uncharacterized protein LOC100679293 isoform X1 [Nasonia vitripennis]
c21537_g4	yes	up	_
c31621_g1	yes	up	hypothetical protein EUGRSUZ_K01479 [Eucalyptus grandis]
c13795_g1	yes	up	PRA1 family protein [Theobroma PRA1 family protein [Theobroma cacao]
c20947_g1	yes	up	hypothetical protein PRUPE_ppa000734mg [Prunus persica]
c22505_g1	yes	up	hypothetical protein CICLE_v10019333mg [Citrus clementina]
c18003_g1	yes	up	_
c43920_g1	yes	up	hypothetical protein EUGRSUZ_D02045 [Eucalyptus grandis]
c12962_g2	yes	up	mutant gag-pol polyprotein [Pisum sativum]
c21075_g1	yes	up	_
c12539_g2	yes	up	hypothetical protein EUGRSUZ_F02770 [Eucalyptus grandis]
c27426_g1	yes	up	_
c21983_g4	yes	up	hypothetical protein EUGRSUZ_B02879 [Eucalyptus grandis]
c32478_g1	yes	up	_
c24379_g7	yes	up	hypothetical protein L484_020853 [Morus notabilis]
c21300_g1	yes	up	uridine cytidine kinase I, putative [Ricinus communis]
c56973_g1	yes	up	PREDICTED: calreticulin-like [Megachile rotundata]
c43843_g1	yes	up	hypothetical protein POPTR_0001s03570g [Populus trichocarpa]
c20877_g1	yes	up	PREDICTED: zinc finger protein 2-like [Vitis vinifera]
c13373_g1	yes	up	hypothetical protein EUGRSUZ_J01088 [Eucalyptus grandis]
c20012_g1	yes	up	Remorin family protein [Theobroma cacao]
c24048_g5	yes	up	_
c8634_g2	yes	up	PREDICTED: translation elongation factor 2 [Nasonia vitripennis]
c16117_g2	yes	up	PREDICTED: high mobility group protein DSP1 [Nasonia vitripennis]
c22432_g1	yes	up	_
c21844_g1	yes	up	Sodium/hydrogen exchanger [Theobroma cacao]
c21685_g1	yes	up	_
c23881_g16	yes	up	_
c17482_g1	yes	up	_
c12678_g1	yes	up	DNA/RNA polymerases superfamily protein [Theobroma cacao]
c20674_g2	yes	up	hypothetical protein EUGRSUZ_D00350 [Eucalyptus grandis]
c17218_g1	yes	up	Eukaryotic initiation factor 4A-II [Harpegnathos saltator]
c16881_g1	yes	up	hypothetical protein EUGRSUZ_H02332 [Eucalyptus grandis]
c17105_g1	yes	up	PLATZ transcription factor family protein isoform 3, partial [Theobroma cacao]
c52756_g1	yes	up	PREDICTED: chondroitin proteoglycan 2-like [Nasonia vitripennis]
c21045_g2	yes	up	hypothetical protein EUGRSUZ_F02965 [Eucalyptus grandis]
c16614_g2	yes	up	_
c2414_g1	yes	up	PREDICTED: CBL-interacting serine/threonine-protein kinase 5-like [Prunus mume]
c23411_g5	yes	up	ovate family protein 1 [Betula luminifera]
c20682_g2	yes	up	hypothetical protein [Ixodes ricinus]
c21556_g1	yes	up	PREDICTED: fibroin heavy chain-like [Nasonia vitripennis]
c21959_g2	yes	up	_
c13414_g1	yes	up	hypothetical protein EUGRSUZ_K01912 [Eucalyptus grandis]
c19803_g1	yes	up	_
c15850_g1	yes	up	hypothetical protein EUGRSUZ_F03568 [Eucalyptus grandis]
c21197_g1	yes	up	hypothetical protein EUGRSUZ_H05081 [Eucalyptus grandis]
c11430_g1	yes	up	PREDICTED: sorbitol dehydrogenase-like [Glycine max]
c17358_g1	yes	up	_
c6266_g1	yes	up	_
c46677_g1	yes	up	_
c15319_g1	yes	up	_
c16233_g3	yes	up	_
c23223_g1	yes	up	PREDICTED: uncharacterized protein LOC103400281 [Malus domestica]
c2780_g1	yes	up	hypothetical protein CICLE_v10033278mg [Citrus clementina]
c14508_g1	yes	up	calcium-dependent protein kinase, putative [Ricinus communis]
c8401_g1	yes	up	Serine proteinase stubble [Cerapachys biroi]
c27376_g1	yes	up	PREDICTED: THO complex subunit 4-like [Apis mellifera]
c24142_g3	yes	up	Os03g0842400 [Oryza sativa Japonica Group]
c15731_g1	yes	up	Uncharacterized protein TCM_015652 [Theobroma cacao]
c7131_g1	yes	up	_
c9080_g1	yes	up	hypothetical protein EUGRSUZ_E00179 [Eucalyptus grandis]
c51202_g1	yes	up	_
c20702_g2	yes	up	ATP-dependent helicase 1 [Morus notabilis]
c16365_g1	yes	up	_
c18134_g1	yes	up	_
c21845_g1	yes	up	PREDICTED: protein lethal(2)essential for life-like [Nasonia vitripennis]
c20533_g2	yes	up	PREDICTED: uncharacterized protein LOC100877061 [Megachile rotundata]
c6500_g1	yes	up	_
c18663_g1	yes	up	Uncharacterized protein TCM_041182 [Theobroma cacao]
c23461_g1	yes	up	BEL1-like homeodomain protein 1 isoform 1 [Theobroma cacao]
c25020_g3	yes	up	non-LTR retroelement reverse transcriptase-like protein, related [Medicago truncatula]
c37832_g1	yes	up	hypothetical protein EUGRSUZ_I02025 [Eucalyptus grandis]
c24108_g11	yes	up	PREDICTED: glutathione S-transferase U17-like isoform X1 [Citrus sinensis]
c22459_g12	yes	up	hypothetical protein EUGRSUZ_B00402 [Eucalyptus grandis]
c25065_g11	yes	up	PREDICTED: uncharacterized protein LOC100242670 [Vitis vinifera]
c24997_g2	yes	up	hypothetical protein EUGRSUZ_C00731 [Eucalyptus grandis]
c10261_g1	yes	up	PREDICTED: putative ribonuclease H protein At1g65750 [Malus domestica]
c3456_g1	yes	up	Keratin-associated protein 10-6 isoform 1 [Theobroma cacao]
c21972_g1	yes	up	PREDICTED: uncharacterized protein LOC101310074 [Fragaria vesca subsp. vesca]
c15534_g2	yes	up	PREDICTED: calmodulin-like [Metaseiulus occidentalis]
c10076_g1	yes	up	PREDICTED: 40S ribosomal protein S4 [Nasonia vitripennis]
c24107_g1	yes	up	hypothetical protein POPTR_0006s23510g [Populus trichocarpa]
c23027_g1	yes	up	hypothetical protein ARALYDRAFT_910430 [Arabidopsis lyrata subsp. lyrata]
c4361_g1	yes	up	_
c14969_g1	yes	up	_
c26327_g1	yes	up	_
c7607_g1	yes	up	hypothetical protein SINV_13630 [Solenopsis invicta]
c9864_g1	yes	up	dioxygenase family protein [Populus trichocarpa]
c22864_g3	yes	up	_
c3393_g1	yes	up	Transducin/WD40 repeat-like superfamily protein [Theobroma cacao]
c21844_g2	yes	up	Na+/H+ antiporter [Populus euphratica]
c56215_g1	yes	up	ATP synthase subunit alpha, mitochondrial [Nasonia vitripennis]
c20571_g2	yes	up	_
c496_g2	yes	up	hypothetical protein CARUB_v10015118mg [Capsella rubella]
c26879_g1	yes	up	_
c20023_g4	yes	up	PREDICTED: uncharacterized protein LOC101298394 [Fragaria vesca subsp. vesca]
c24555_g3	yes	up	hypothetical protein JCGZ_19084 [Jatropha curcas]
c17561_g1	yes	up	_
c23909_g1	yes	up	transcription regulator, putative [Ricinus communis]
c19443_g1	yes	up	PREDICTED: hypothetical protein LOC100747094, partial [Bombus impatiens]
c2371_g1	yes	up	hypothetical protein EUGRSUZ_I00294 [Eucalyptus grandis]
c24761_g3	yes	up	Cyclic nucleotide-gated channel 15 [Theobroma cacao]
c15855_g1	yes	up	PREDICTED: LOW QUALITY PROTEIN: uncharacterized protein LOC100116128 [Nasonia vitripennis]
c24688_g1	yes	up	hypothetical protein CICLE_v10015858mg [Citrus clementina]
c18524_g1	yes	up	hypothetical protein POPTR_0001s09980g, partial [Populus trichocarpa]
c24800_g6	yes	up	hypothetical protein EUGRSUZ_K00959 [Eucalyptus grandis]
c23460_g1	yes	up	hypothetical protein EUGRSUZ_B00522 [Eucalyptus grandis]
c7526_g1	yes	up	hypothetical protein EUGRSUZ_F01074 [Eucalyptus grandis]
c16914_g1	yes	up	PREDICTED: isoflavone 2'-hydroxylase [Vitis vinifera]
c24511_g10	yes	up	apolipoprotein D-like precursor [Nasonia vitripennis]
c22593_g1	yes	up	hypothetical protein EUGRSUZ_D01729 [Eucalyptus grandis]
c1200_g1	yes	up	_
c18462_g4	yes	up	hypothetical protein EUGRSUZ_B00254 [Eucalyptus grandis]
c17153_g1	yes	up	PREDICTED: ornithine decarboxylase 1-like [Nasonia vitripennis]
c16667_g1	yes	up	PREDICTED: zinc finger RNA-binding protein isoform X1 [Apis mellifera]
c13370_g1	yes	up	PREDICTED: spectrin beta chain isoform X6 [Nasonia vitripennis]
c17249_g2	yes	up	_
c58723_g1	yes	up	PREDICTED: chondroitin proteoglycan 2-like [Nasonia vitripennis]
c9609_g1	yes	up	PREDICTED: bax inhibitor 1 isoform X1 [Nasonia vitripennis]
c15037_g1	yes	up	hypothetical protein CISIN_1g010728mg [Citrus sinensis]
c15490_g1	yes	up	PREDICTED: serine/threonine-protein kinase KIPK-like [Citrus sinensis]
c24001_g4	yes	up	hypothetical protein EUGRSUZ_G02395 [Eucalyptus grandis]
c19433_g4	yes	up	_
c25520_g8	yes	up	_
c53044_g1	yes	up	hypothetical protein EUGRSUZ_I01309 [Eucalyptus grandis]
c20448_g1	yes	up	PREDICTED: uncharacterized protein LOC551144 isoform X2 [Apis mellifera]
c18645_g1	yes	up	PREDICTED: flocculation protein FLO11 [Nasonia vitripennis]
c23303_g11	yes	up	_
c14907_g2	yes	up	PREDICTED: uncharacterized protein LOC101256738 isoform 1 [Solanum lycopersicum]
c24426_g10	yes	up	hypothetical protein EUGRSUZ_F02533, partial [Eucalyptus grandis]
c17523_g1	yes	up	_
c18242_g1	yes	up	_
c18120_g2	yes	up	_
c24548_g7	yes	up	hypothetical protein EUGRSUZ_A02935 [Eucalyptus grandis]
c16238_g2	yes	up	_
c56342_g1	yes	up	Uncharacterized protein TCM_037329 [Theobroma cacao]
c17732_g1	yes	up	_
c13301_g1	yes	up	PREDICTED: eukaryotic translation initiation factor 5 [Nasonia vitripennis]
c14174_g1	yes	up	PREDICTED: uncharacterized protein LOC100113623 [Nasonia vitripennis]
c9569_g1	yes	up	4-hydroxyphenylacetaldehyde oxime monooxygenase, putative [Theobroma cacao]
c23737_g1	yes	up	hypothetical protein EUGRSUZ_H02320 [Eucalyptus grandis]
c44712_g1	yes	up	_
c38556_g1	yes	up	PREDICTED: pollen-specific protein SF3-like [Phoenix dactylifera]
c11938_g2	yes	up	hypothetical protein POPTR_0005s12930g [Populus trichocarpa]
c19172_g1	yes	up	PREDICTED: serine-arginine protein 55 isoform X7 [Nasonia vitripennis]
c35339_g1	yes	up	_
c24704_g1	yes	up	aldose 1-epimerase family protein [Populus trichocarpa]
c14961_g1	yes	up	_
c6862_g1	yes	up	_
c23455_g1	yes	up	_
c24384_g3	yes	up	leucine rich protein [Arachis hypogaea]
c25037_g18	yes	up	_
c25562_g1	yes	up	_
c14957_g2	yes	up	conserved hypothetical protein [Ricinus communis]
c23741_g16	yes	up	hypothetical protein EUGRSUZ_B03190 [Eucalyptus grandis]
c18494_g1	yes	up	PREDICTED: uncharacterized protein LOC100118586 isoform X2 [Nasonia vitripennis]
c5331_g1	yes	up	PREDICTED: 60S ribosomal protein L5-like [Megachile rotundata]
c46523_g1	yes	up	_
c32601_g1	yes	up	_
c21044_g4	yes	up	_
c20752_g1	yes	up	hypothetical protein POPTR_0002s24380g [Populus trichocarpa]
c11957_g1	yes	up	hypothetical protein EUGRSUZ_G02455 [Eucalyptus grandis]
c59771_g1	yes	up	_
c24508_g5	yes	up	hypothetical protein EUGRSUZ_J03194, partial [Eucalyptus grandis]
c44359_g1	yes	up	_
c23635_g18	yes	up	_
c19056_g1	yes	up	hypothetical protein PRUPE_ppa011640mg [Prunus persica]
c24616_g5	yes	up	PREDICTED: phytochrome C [Vitis vinifera]
c17849_g1	yes	up	_
c56477_g1	yes	up	_
c25531_g3	yes	up	_
c23242_g4	yes	up	_
c11698_g1	yes	up	aquaporin-like protein [Ipomoea nil]
c44085_g1	yes	up	RING/U-box superfamily protein isoform 1 [Theobroma cacao]
c19259_g2	yes	up	hypothetical protein EUGRSUZ_F01363 [Eucalyptus grandis]
c25163_g2	yes	up	PREDICTED: probable protein S-acyltransferase 12 [Malus domestica]
c8221_g1	yes	up	_
c18454_g2	yes	up	PREDICTED: protein singed [Nasonia vitripennis]
c17617_g1	yes	up	_
c6884_g1	yes	up	_
c20204_g2	yes	up	_
c28642_g1	yes	up	_
c23607_g6	yes	up	hypothetical protein EUGRSUZ_C02892 [Eucalyptus grandis]
c21921_g1	yes	up	alpha-tubulin [Eucalyptus grandis]
c15474_g1	yes	up	unknown [Glycine max]
c14098_g1	yes	up	_
c18591_g3	yes	up	_
c12494_g1	yes	up	PREDICTED: LOW QUALITY PROTEIN: uncharacterized protein LOC100116291 [Nasonia vitripennis]
c7111_g1	yes	up	_
c24161_g8	yes	up	hypothetical protein EUGRSUZ_J02485 [Eucalyptus grandis]
c22298_g2	yes	up	hypothetical protein EUGRSUZ_C02101 [Eucalyptus grandis]
c10603_g1	yes	up	_
c23878_g3	yes	up	hypothetical protein EUGRSUZ_E01406 [Eucalyptus grandis]
c13998_g1	yes	up	hypothetical protein EUGRSUZ_I01728 [Eucalyptus grandis]
c34125_g1	yes	up	_
c19270_g1	yes	up	PREDICTED: CD63 antigen-like isoform X1 [Nasonia vitripennis]
c16483_g1	yes	up	PREDICTED: late histone H1-like [Nasonia vitripennis]
c13967_g1	yes	up	PREDICTED: uncharacterized protein LOC100115797 [Nasonia vitripennis]
c13066_g1	yes	up	PREDICTED: heterogeneous nuclear ribonucleoprotein K-like [Bombus terrestris]
c11533_g1	yes	up	PREDICTED: probable cation transporter HKT6-like [Citrus sinensis]
c19745_g1	yes	up	_
c22352_g1	yes	up	_
c15516_g1	yes	up	Auxin efflux carrier family protein isoform 2 [Theobroma cacao]
c24538_g17	yes	up	Aldehyde dehydrogenase 2B4 isoform 1 [Theobroma cacao]
c19118_g2	yes	up	_
c14934_g1	yes	up	PREDICTED: MORN repeat-containing protein 1-like [Vitis vinifera]
c17883_g1	yes	up	_
c43582_g1	yes	up	hypothetical protein L484_021290 [Morus notabilis]
c25068_g4	yes	up	PREDICTED: multidrug and toxin extrusion protein 2-like [Vitis vinifera]
c14596_g1	yes	up	PREDICTED: LOW QUALITY PROTEIN: zinc finger protein 345-like, partial [Orycteropus afer afer]
c19159_g1	yes	up	PREDICTED: uncharacterized protein LOC100123516 isoform X2 [Nasonia vitripennis]
c26584_g1	yes	up	_
c24690_g7	yes	up	hypothetical protein VITISV_038404 [Vitis vinifera]
c18394_g2	yes	up	hypothetical protein EUGRSUZ_H02462 [Eucalyptus grandis]
c25094_g2	yes	up	hypothetical protein EUGRSUZ_K01901 [Eucalyptus grandis]
c23670_g1	yes	up	hypothetical protein EUGRSUZ_H04033 [Eucalyptus grandis]
c19400_g2	yes	up	PREDICTED: phospholipase D p1-like isoform X1 [Citrus sinensis]
c25378_g1	yes	up	_
c1204_g1	yes	up	_
c18032_g1	yes	up	_
c24986_g8	yes	up	PREDICTED: chaperone protein dnaJ 16-like isoform X1 [Glycine max]
c24335_g9	yes	up	hypothetical protein L484_021647 [Morus notabilis]
c23856_g1	yes	up	hypothetical protein [Ruminiclostridium thermocellum]
c23688_g3	yes	up	_
c17216_g1	yes	up	PREDICTED: cation/H(+) antiporter 24 [Vitis vinifera]
c24750_g6	yes	up	PREDICTED: beta-amyrin 28-oxidase-like isoform X2 [Malus domestica]
c22040_g1	yes	up	PREDICTED: uncharacterized protein LOC103341564 [Prunus mume]
c15559_g2	yes	up	PREDICTED: inactive rhomboid protein 1 [Vitis vinifera]
c24237_g11	yes	up	hypothetical protein EUGRSUZ_J00011 [Eucalyptus grandis]
c19350_g1	yes	up	hypothetical protein VITISV_019408 [Vitis vinifera]
c56355_g1	yes	up	PREDICTED: ocs element-binding factor 1-like [Fragaria vesca subsp. vesca]
c22187_g1	yes	up	hypothetical protein EUGRSUZ_F02656 [Eucalyptus grandis]
c16214_g2	yes	up	_
c15845_g1	yes	up	PREDICTED: acidic leucine-rich nuclear phosphoprotein 32 family member A isoform X2 [Nasonia vitripennis]
c16056_g1	yes	up	PREDICTED: testican-3 [Nasonia vitripennis]
c24807_g14	yes	up	conserved hypothetical protein [Ricinus communis]
c25084_g4	yes	up	_
c15293_g1	yes	up	hypothetical protein EUGRSUZ_C03181 [Eucalyptus grandis]
c44809_g1	yes	up	_
c34_g1	yes	up	hypothetical protein EUGRSUZ_H00442 [Eucalyptus grandis]
c17567_g1	yes	up	_
c11745_g1	yes	up	_
c11326_g2	yes	up	PREDICTED: eukaryotic translation initiation factor 4 gamma 2-like [Bombus terrestris]
c56851_g1	yes	up	_
c57134_g1	yes	up	_
c20753_g1	yes	up	hypothetical protein JCGZ_18674 [Jatropha curcas]
c22398_g2	yes	up	C2H2-like zinc finger protein, putative [Theobroma cacao]
c17907_g2	yes	up	_
c25857_g1	yes	up	_
c24384_g6	yes	up	hypothetical protein [Magnetospirillum gryphiswaldense]
c58537_g1	yes	up	_
c23351_g9	yes	up	hypothetical protein JCGZ_02157 [Jatropha curcas]
c21567_g1	yes	up	PREDICTED: probable glycosyltransferase At5g03795-like [Vitis vinifera]
c3465_g1	yes	up	_
c24533_g1	yes	up	hypothetical protein CICLE_v10003241mg [Citrus clementina]
c20821_g1	yes	up	hypothetical protein JCGZ_06981 [Jatropha curcas]
c11938_g1	yes	up	Calmodulin, putative [Ricinus Calmodulin, putative [Ricinus communis]
c15663_g1	yes	up	hypothetical protein L484_013644 [Morus notabilis]
c806_g1	yes	up	_
c34872_g1	yes	up	_
c19364_g1	yes	up	PREDICTED: 14-3-3 protein epsilon isoform X2 [Nasonia vitripennis]
c38790_g1	yes	up	_
c490_g1	yes	up	Eukaryotic aspartyl protease family protein, putative isoform 1 [Theobroma cacao]
c44614_g1	yes	up	_
c17459_g2	yes	up	_
c16117_g1	yes	up	_
c2199_g1	yes	up	PREDICTED: voltage-dependent anion-selective channel-like [Nasonia vitripennis]
c14393_g1	yes	up	PREDICTED: fatty acid hydroxylase domain-containing protein 2 isoform X1 [Nasonia vitripennis]
c32395_g1	yes	up	_
c18649_g1	yes	up	hypothetical protein EUGRSUZ_E01025 [Eucalyptus grandis]
c18462_g3	yes	up	hypothetical protein EUGRSUZ_B00255 [Eucalyptus grandis]
c23177_g6	yes	up	hypothetical protein POPTR_0006s14320g [Populus trichocarpa]
c52247_g1	yes	up	_
c9724_g1	yes	up	PREDICTED: heterogeneous nuclear ribonucleoprotein A1, A2/B1 homolog isoform X1 [Nasonia PREDICTED: heterogeneous nuclea
c17221_g1	yes	up	PREDICTED: fasciclin-2 [Nasonia vitripennis]
c18542_g2	yes	up	_
c34717_g1	yes	up	_
c24602_g8	yes	up	_
c23592_g14	yes	up	PREDICTED: LOW QUALITY PROTEIN: glutathione reductase, chloroplastic-like [Malus domestica]
c22131_g1	yes	up	hypothetical protein EUGRSUZ_I01729 [Eucalyptus grandis]
c16462_g1	yes	up	PREDICTED: sodium/potassium-transporting ATPase subunit beta-2-like [Nasonia vitripennis]
c31406_g1	yes	up	PREDICTED: LOW QUALITY PROTEIN: uncharacterized protein LOC100116291 [Nasonia vitripennis]
c16060_g1	yes	up	Alpha/beta-Hydrolases superfamily protein [Theobroma cacao]
c12539_g1	yes	up	_
c14334_g1	yes	up	hypothetical protein EUGRSUZ_A02867 [Eucalyptus grandis]
c15394_g1	yes	up	_
c21736_g1	yes	up	hypothetical protein POPTR_0005s24080g [Populus trichocarpa]
c15363_g1	yes	up	hypothetical protein POPTR_0018s01430g [Populus trichocarpa]
c17183_g1	yes	up	_
c23242_g8	yes	up	_
c24484_g6	yes	up	hypothetical protein JCGZ_05403 [Jatropha curcas]
c17415_g1	yes	up	_
c4112_g1	yes	up	_
c48044_g1	yes	up	PREDICTED: 40S ribosomal protein S3a [Microplitis demolitor]
c50529_g1	yes	up	_
c6729_g2	yes	up	_
c18727_g1	yes	up	hypothetical protein JCGZ_12315 [Jatropha curcas]
c25431_g4	yes	up	_
c50852_g2	yes	up	_
c17842_g2	yes	up	_
c23393_g1	yes	up	PREDICTED: uncharacterized calcium-binding protein At1g02270-like isoform X1 [Citrus sinensis]
c15169_g2	yes	up	hypothetical protein MIMGU_mgv1a008998mg [Erythranthe guttata]
c24973_g4	yes	up	_
c50761_g1	yes	up	_
c57619_g1	yes	up	_
c24759_g2	yes	up	conserved hypothetical protein [Streptomyces himastatinicus]
c19349_g2	yes	up	_
c44925_g1	yes	up	_
c39852_g1	yes	up	_
c38896_g1	yes	up	PREDICTED: peptidyl-prolyl cis-trans isomerase FKBP1B [Nasonia vitripennis]
c29651_g1	yes	up	_
c25416_g8	yes	up	_
c19373_g2	yes	up	_
c26258_g1	yes	up	_
c6582_g1	yes	up	_
c41906_g1	yes	up	hypothetical protein PSEUBRA_SCAF15g05672 [Pseudozyma brasiliensis GHG001]
c14276_g1	yes	up	hypothetical protein EUGRSUZ_B009321 [Eucalyptus grandis]
c17283_g1	yes	up	PREDICTED: fatty acid-binding protein, brain-like [Nasonia vitripennis]
c22827_g3	yes	up	hypothetical protein [Collinsella aerofaciens]
c14468_g2	yes	up	_
c21745_g1	yes	up	hypothetical protein TcasGA2_TC003099 [Tribolium castaneum]
c16531_g1	yes	up	hypothetical protein EUGRSUZ_J02959 [Eucalyptus grandis]
c12997_g1	yes	up	_
c22773_g1	yes	up	Glucose-6-phosphate 1-dehydrogenase isoform 1 [Theobroma cacao]
c25297_g4	yes	up	hypothetical protein EUGRSUZ_C03195 [Eucalyptus grandis]
c24197_g9	yes	up	_
c31841_g1	yes	up	hypothetical protein EUGRSUZ_B00103 [Eucalyptus grandis]
c24766_g7	yes	up	_
c23232_g2	yes	up	_
c3909_g1	yes	up	PREDICTED: LOW QUALITY PROTEIN: pumilio homolog 2 [Nasonia vitripennis]
c35004_g1	yes	up	_
c3426_g1	yes	up	PREDICTED: LOW QUALITY PROTEIN: U1 small nuclear ribonucleoprotein 70 kDa-like [Nasonia vitripennis]
c35390_g1	yes	up	Uncharacterized protein TCM_036379 [Theobroma cacao]
c2426_g1	yes	up	_
c8582_g2	yes	up	hypothetical protein VITISV_037324 [Vitis vinifera]
c25301_g1	yes	up	_
c13081_g1	yes	up	_
c24287_g7	yes	up	hypothetical protein EUGRSUZ_A01661 [Eucalyptus grandis]
c20571_g5	yes	up	_
c57256_g1	yes	up	_
c24570_g6	yes	up	hypothetical protein EUGRSUZ_E03524 [Eucalyptus grandis]
c12647_g1	yes	up	_
c24575_g1	yes	up	unnamed protein product [Vitis vinifera]
c25182_g14	yes	up	Dof zinc finger protein [Morus notabilis]
c17614_g2	yes	up	_
c25351_g8	yes	up	_
c5624_g1	yes	up	_
c25120_g12	yes	up	_
c8009_g2	yes	up	hypothetical protein PRUPE_ppa012507mg [Prunus persica]
c2638_g1	yes	up	40S ribosomal protein S2 [Acromyrmex echinatior]
c56487_g1	yes	up	PREDICTED: elongation factor 1-gamma [Nasonia vitripennis]
c26353_g1	yes	up	_
c15204_g1	yes	up	Basic leucine-zipper 5, putative [Theobroma cacao]
c22431_g20	yes	up	_
c24311_g1	yes	up	hypothetical protein PHAVU_002G115600g [Phaseolus vulgaris]
c11500_g1	yes	up	hypothetical protein EUGRSUZ_F04138 [Eucalyptus grandis]
c28859_g1	yes	up	_
c24830_g1	yes	up	Nodulin MtN21 /EamA-like transporter family protein isoform 2 [Theobroma cacao]
c21856_g3	yes	up	Protein kinase; Peptidoglycan-binding LysM [Medicago truncatula]
c24845_g4	yes	up	pentatricopeptide repeat-containing family protein [Populus trichocarpa]
c25141_g11	yes	up	DUF26 domain-containing protein 1 precursor, putative [Ricinus communis]
c23454_g11	yes	up	Uncharacterized protein TCM_015098 [Theobroma cacao]
c19144_g1	yes	up	glycerophosphoryl diester phosphodiesterase, putative [Ricinus communis]
c16617_g1	yes	up	PREDICTED: endoplasmin [Nasonia vitripennis]
c33183_g1	yes	up	_
c23370_g2	yes	up	hypothetical protein VITISV_014614 [Vitis vinifera]
c25616_g11	yes	up	_
c25514_g2	yes	up	_
c22281_g2	yes	up	_
c23407_g2	yes	up	hypothetical protein PRUPE_ppa000916mg [Prunus persica]
c17967_g3	yes	up	_
c8876_g1	yes	up	hypothetical protein VITISV_041073 [Vitis vinifera]
c14391_g1	yes	up	hypothetical protein EUGRSUZ_I01275 [Eucalyptus grandis]
c13982_g2	yes	up	PREDICTED: CCHC-type zinc finger protein CG3800 isoform X2 [Nasonia vitripennis]
c56727_g1	yes	up	_
c12551_g1	yes	up	PREDICTED: bifunctional monodehydroascorbate reductase and carbonic anhydrase nectarin-3-like isoform X1 [Prunus mume]
c20705_g1	yes	up	PREDICTED: LOW QUALITY PROTEIN: uncharacterized protein LOC100116128 [Nasonia vitripennis]
c17249_g1	yes	up	_
c16667_g2	yes	up	Zinc finger RNA-binding protein [Camponotus floridanus]
c21606_g2	yes	up	cuticular protein RR-2 family member 1 precursor [Nasonia vitripennis]
c51788_g1	yes	up	_
c31592_g1	yes	up	PREDICTED: uncharacterized protein LOC100122234 isoform X2 [Nasonia vitripennis]
c15678_g1	yes	up	PREDICTED: uncharacterized protein LOC100853046 [Vitis vinifera]
c14561_g1	yes	up	oxidoreductase family protein [Populus trichocarpa]
c4074_g1	yes	up	_
c25368_g9	yes	up	_
c12817_g1	yes	up	_
c24049_g5	yes	up	_
c24765_g3	yes	up	hypothetical protein EUGRSUZ_K01692 [Eucalyptus grandis]
c46914_g1	yes	up	_
c23741_g2	yes	up	C2H2-like zinc finger protein [Theobroma cacao]
c25114_g6	yes	up	_
c23425_g2	yes	up	hypothetical protein POPTR_0343s00200g [Populus trichocarpa]
c15394_g2	yes	up	hypothetical protein JCGZ_21434 [Jatropha curcas]
c19418_g1	yes	up	hypothetical protein JCGZ_16962 [Jatropha curcas]
c1671_g1	yes	up	_
c16621_g1	yes	up	polyubiquitin [Suberites domuncula]
c16680_g2	yes	up	heat shock cognate 70 [Polyrhachis vicina]
c14767_g2	yes	up	peptidyl-prolyl cis-trans isomerase B [Danio rerio]
c59537_g1	yes	up	PREDICTED: 60S acidic ribosomal protein P2 [Nasonia vitripennis]
c19837_g1	yes	up	RNA-binding protein cabeza [Camponotus floridanus]
c25179_g1	yes	up	WRKY DNA-binding protein 7 isoform 1 [Theobroma cacao]
c15891_g2	yes	up	hypothetical protein EUGRSUZ_E00560 [Eucalyptus grandis]
c60079_g1	yes	up	_
c24102_g17	yes	up	hypothetical protein JCGZ_18034 [Jatropha curcas]
c50574_g1	yes	up	_
c22916_g8	yes	up	hydroxymethylglutaryl-CoA synthase [Siraitia grosvenorii]
c25616_g5	yes	up	_
c20637_g2	yes	up	hypothetical protein EUGRSUZ_A01013 [Eucalyptus grandis]
c56345_g1	yes	up	hypothetical protein JCGZ_10113 [Jatropha curcas]
c14119_g2	yes	up	_
c25353_g4	yes	up	_
c22417_g1	yes	up	hypothetical protein JCGZ_07196 [Jatropha curcas]
c17388_g4	yes	up	_
c3484_g1	yes	up	PREDICTED: succinyl-CoA ligase [ADP/GDP-forming]
c15645_g1	yes	up	RNA-directed DNA polymerase (Reverse transcriptase); Chromo; Zinc finger, CCHC-type; Peptidase aspartic, active site; Polynucleotidyl transferase, Ribonuclease H fold [Med
c33969_g1	yes	up	_
c43612_g1	yes	up	PREDICTED: uncharacterized protein LOC101243773 [Solanum lycopersicum]
c1335_g1	yes	up	_
c25161_g5	yes	up	PREDICTED: uncharacterized protein LOC100264925 [Vitis vinifera]
c41895_g1	yes	up	_
c22386_g3	yes	up	_
c25390_g3	yes	up	_
c7022_g1	yes	up	_
c18064_g1	yes	up	_
c7261_g1	yes	up	_
c60288_g1	yes	up	hypothetical protein EUGRSUZ_H04897 [Eucalyptus grandis]
c17902_g1	yes	up	_
c18985_g1	yes	up	hypothetical protein EUGRSUZ_F02568 [Eucalyptus grandis]
c23250_g2	yes	up	hypothetical protein VITISV_020342 [Vitis vinifera]
c33698_g1	yes	up	_
c10976_g1	yes	up	hypothetical protein EUGRSUZ_B02586 [Eucalyptus grandis]
c24774_g9	yes	up	ankyrin repeat family protein [Populus trichocarpa]
c40134_g1	yes	up	_
c22484_g2	yes	up	_
c44099_g1	yes	up	_
c40113_g1	yes	up	_
c20400_g1	yes	up	toxin [Pseudomonas sp. GM25]
c14855_g1	yes	up	PREDICTED: 40S ribosomal protein S10 [Nasonia vitripennis]
c20021_g1	yes	up	_
c14970_g1	yes	up	PREDICTED: uncharacterized protein LOC100880619 [Megachile rotundata]
c22054_g1	yes	up	_
c11673_g1	yes	up	hypothetical protein EUGRSUZ_D00411 [Eucalyptus grandis]
c16283_g1	yes	up	_
c40080_g1	yes	up	_
c3417_g1	yes	up	_
c15016_g2	yes	up	calmodulin binding protein, putative [Ricinus communis]
c33252_g1	yes	up	_
c25512_g5	yes	up	_
c22011_g1	yes	up	plastid glycerol-3-phosphate dehydrogenase [Jatropha curcas]
c54517_g1	yes	up	_
c24017_g14	yes	up	PREDICTED: LOW QUALITY PROTEIN: uncharacterized protein LOC103343662 [Prunus mume]
c7741_g1	yes	up	Filamin-A [Camponotus floridanus]
c18070_g1	yes	up	_
c31532_g1	yes	up	PREDICTED: 60S ribosomal protein L23a [Nasonia vitripennis]
c18239_g1	yes	up	_
c18676_g3	yes	up	Gag-pol polyprotein, putative [Solanum demissum]
c12995_g1	yes	up	hypothetical protein JCGZ_26109 [Jatropha curcas]
c57212_g1	yes	up	hypothetical protein PHAVU_004G157900g [Phaseolus vulgaris]
c23303_g6	yes	up	_
c20565_g3	yes	up	hypothetical protein L484_015316 [Morus notabilis]
c44474_g1	yes	up	_
c25020_g14	yes	up	PREDICTED: uncharacterized protein LOC103323054 [Prunus mume]
c21811_g1	yes	up	_
c14737_g1	yes	up	_
c25585_g7	yes	up	_
c3546_g2	yes	up	hypothetical protein EUGRSUZ_C01582 [Eucalyptus grandis]
c14638_g1	yes	up	hypothetical protein PRUPE_ppa024490mg [Prunus persica]
c41295_g1	yes	up	_
c26860_g1	yes	up	hypothetical protein [Beta vulgaris]
c48387_g1	yes	up	Ras-like GTP-binding protein Rho1 [Zootermopsis nevadensis]
c13673_g1	yes	up	PREDICTED: 40S ribosomal protein S18 [Nasonia vitripennis]
c50350_g1	yes	up	_
c18861_g1	yes	up	hypothetical protein SINV_10017 [Solenopsis invicta]
c61384_g1	yes	up	_
c21104_g3	yes	up	_
c24511_g6	yes	up	_
c23524_g22	yes	up	PREDICTED: uncharacterized protein LOC100264520 [Vitis vinifera]
c2854_g2	yes	up	hypothetical protein PRUPE_ppa003994mg [Prunus persica]
c1410_g1	yes	up	_
c23935_g5	yes	up	hypothetical protein EUGRSUZ_F02641 [Eucalyptus grandis]
c25245_g2	yes	up	hypothetical protein EUGRSUZ_B02126 [Eucalyptus grandis]
c25036_g1	yes	up	PREDICTED: uncharacterized protein LOC103339710 [Prunus mume]
c13128_g1	yes	up	_
c312_g1	yes	up	unnamed protein product [Coffea canephora]
c3647_g1	yes	up	PREDICTED: single-stranded DNA-binding protein 3 isoform X4 [Microplitis demolitor]
c9907_g1	yes	up	PREDICTED: putative RNA-binding protein Luc7-like 2-like [Bombus terrestris]
c11630_g3	yes	up	PREDICTED: uncharacterized protein LOC100121483 isoform X11 [Nasonia vitripennis]
c1226_g1	yes	up	_
c25001_g2	yes	up	_
c56789_g1	yes	up	_
c16617_g2	yes	up	PREDICTED: endoplasmin [Nasonia vitripennis]
c25416_g4	yes	up	_
c17159_g1	yes	up	_
c21424_g2	yes	up	hypothetical protein EUGRSUZ_H01628 [Eucalyptus grandis]
c22524_g2	yes	up	_
c11801_g2	yes	up	_
c3059_g1	yes	up	_
c2185_g1	yes	up	hypothetical protein EUGRSUZ_A01732 [Eucalyptus grandis]
c48018_g1	yes	up	hypothetical protein EUGRSUZ_H01241 [Eucalyptus grandis]
c23012_g1	yes	up	hypothetical protein EUGRSUZ_B00745 [Eucalyptus grandis]
c23223_g2	yes	up	Histone-lysine N-methyltransferase SETD1A, putative [Theobroma cacao]
c24041_g5	yes	up	_
c2680_g1	yes	up	PREDICTED: uncharacterized protein LOC103333330 [Prunus mume]
c24170_g2	yes	up	_
c12030_g2	yes	up	MFS general substrate transporter [Aureobasidium pullulans var. namibiae CBS 147.97]
c16683_g2	yes	up	60S acidic ribosomal protein P0 [Camponotus floridanus]
c6509_g1	yes	up	_
c18513_g1	yes	up	PREDICTED: icarapin-like [Nasonia vitripennis]
c17131_g1	yes	up	PREDICTED: uncharacterized protein LOC100115797 [Nasonia vitripennis]
c9406_g1	yes	up	40S ribosomal protein S24 [Cerapachys biroi]
c20746_g1	yes	down	_
c979_g1	yes	down	PREDICTED: non-specific lipid-transfer protein 3-like [Malus domestica]
c23433_g1	yes	down	hypothetical protein JCGZ_24908 [Jatropha curcas]
c21945_g1	yes	down	hypothetical protein EUGRSUZ_I01044 [Eucalyptus grandis]
c24713_g3	yes	down	hypothetical protein EUGRSUZ_C02185 [Eucalyptus grandis]
c15685_g1	yes	down	PREDICTED: uncharacterized protein LOC101220939 [Cucumis sativus]
c12529_g1	yes	down	hypothetical protein EUGRSUZ_G01113 [Eucalyptus grandis]
c17142_g2	yes	down	hypothetical protein EUGRSUZ_E00425 [Eucalyptus grandis]
c32360_g1	yes	down	_
c18474_g1	yes	down	hypothetical protein EUGRSUZ_C00146 [Eucalyptus grandis]
c3455_g1	yes	down	hypothetical protein EUGRSUZ_C02096 [Eucalyptus grandis]
c23989_g8	yes	down	PREDICTED: ABC transporter B family member 11 [Vitis vinifera]
c23433_g4	yes	down	_
c2259_g1	yes	down	_
c19535_g1	yes	down	_
c16564_g1	yes	down	hypothetical protein CISIN_1g010049mg [Citrus sinensis]
c14492_g1	yes	down	_
c18962_g1	yes	down	hypothetical protein EUGRSUZ_F00305 [Eucalyptus grandis]
c11740_g2	yes	down	hypothetical protein EUGRSUZ_B03312 [Eucalyptus grandis]
c22193_g1	yes	down	hypothetical protein EUGRSUZ_C00147 [Eucalyptus grandis]
c39084_g1	yes	down	hypothetical protein EUGRSUZ_E00446 [Eucalyptus grandis]
c10536_g2	yes	down	Basic helix-loop-helix DNA-binding superfamily protein, putative isoform 1 [Theobroma Basic helix-loop-helix DNA-binding super
c46472_g1	yes	down	_
c25303_g9	yes	down	_
c20425_g1	yes	down	hypothetical protein EUGRSUZ_B03659 [Eucalyptus grandis]
c24894_g7	yes	down	Mtn21-like protein isoform 1 [Theobroma cacao]
c4946_g1	yes	down	_
c12056_g1	yes	down	PREDICTED: glutathione S-transferase F13 [Vitis vinifera]
c22481_g2	yes	down	hypothetical protein EUGRSUZ_K00371 [Eucalyptus grandis]
c56346_g1	yes	down	hypothetical protein EUGRSUZ_H02644 [Eucalyptus grandis]
c13383_g2	yes	down	hypothetical protein CISIN_1g017419mg [Citrus sinensis]
c29718_g1	yes	down	_
c10536_g1	yes	down	_
c22832_g1	yes	down	hypothetical protein EUGRSUZ_C02352 [Eucalyptus grandis]
c46807_g1	yes	down	_
c15303_g1	yes	down	PREDICTED: vacuolar protein sorting-associated protein 2 homolog 2-like [Vitis vinifera]
c44653_g1	yes	down	_
c5710_g1	yes	down	pherophorin-dz1 protein [Volvox carteri f. nagariensis]
c8823_g1	yes	down	hypothetical protein EUGRSUZ_F04163 [Eucalyptus grandis]
c14273_g1	yes	down	hypothetical protein EUGRSUZ_J03010 [Eucalyptus grandis]
c23941_g5	yes	down	PREDICTED: WUSCHEL-related homeobox 1 [Vitis vinifera]
c11963_g1	yes	down	RecName: Full=Premnaspirodiene oxygenase; Short=HPO; AltName: Full=Cytochrome P450 71D55 cytochrome P450 hydroxylase [Hyoscyamus mutic
c15302_g1	yes	down	_
c20006_g1	yes	down	hypothetical protein JCGZ_21452 [Jatropha curcas]
c18512_g1	yes	down	hypothetical protein JCGZ_04377 [Jatropha curcas]
c24645_g19	yes	down	hypothetical protein CISIN_1g038123mg [Citrus sinensis]
c19233_g1	yes	down	PREDICTED: probable non-specific lipid-transfer protein 1-like [Glycine max]
c24860_g11	yes	down	hypothetical protein EUGRSUZ_I02016 [Eucalyptus grandis]
c22554_g4	yes	down	PREDICTED: subtilisin-like protease [Prunus mume]
c19261_g1	yes	down	hypothetical protein EUGRSUZ_G02484 [Eucalyptus grandis]
c19781_g1	yes	down	_
c20504_g1	yes	down	hypothetical protein JCGZ_26138 [Jatropha curcas]
c13686_g1	yes	down	hypothetical protein CISIN_1g019643mg [Citrus sinensis]
c21314_g1	yes	down	PREDICTED: fibroin heavy chain-like [Musca domestica]
c23910_g2	yes	down	hypothetical protein EUGRSUZ_E00273 [Eucalyptus grandis]
c15389_g1	yes	down	unnamed protein product [Coffea canephora]
c20163_g1	yes	down	_
c3403_g1	yes	down	hypothetical protein EUGRSUZ_A01957, partial [Eucalyptus grandis]
c5201_g1	yes	down	DNA binding protein, putative [Ricinus communis]
c18431_g1	yes	down	hypothetical protein EUGRSUZ_K03331 [Eucalyptus grandis]
c19136_g1	yes	down	hypothetical protein JCGZ_00467 [Jatropha curcas]
c44828_g1	yes	down	_
c23635_g14	yes	down	hypothetical protein PRUPE_ppa014861mg [Prunus persica]
c24731_g12	yes	down	hypothetical protein POPTR_0006s05770g, partial [Populus trichocarpa]
c33925_g1	yes	down	_
c24757_g10	yes	down	Thiamine thiazole synthase 2 [Morus notabilis]
c11884_g1	yes	down	PREDICTED: extensin-2-like [Prunus mume]
c10564_g1	yes	down	_
c23071_g2	yes	down	hypothetical protein EUGRSUZ_J02011 [Eucalyptus grandis]
c32926_g1	yes	down	_
c21834_g2	yes	down	dihydroflavonol 4-reductase [Paeonia lactiflora]
c5185_g1	yes	down	hypothetical protein CICLE_v10017145mg [Citrus clementina]
c24837_g1	yes	down	hypothetical protein EUGRSUZ_B02460 [Eucalyptus grandis]
c25526_g5	yes	down	_
c16413_g1	yes	down	PREDICTED: GDSL esterase/lipase At1g71691-like [Glycine max]
c16053_g1	yes	down	Cytochrome P450, family 86, subfamily B, polypeptide 1 isoform 1 [Theobroma cacao]
c23626_g2	yes	down	Plant invertase/pectin methylesterase inhibitor superfamily protein, putative [Theobroma Plant invertase/pectin methylesterase inhi
c11473_g1	yes	down	Golgin subfamily A member 4 [Theobroma cacao]
c31496_g1	yes	down	hypothetical protein VITISV_012198 [Vitis vinifera]
c15190_g1	yes	down	hypothetical protein POPTR_0010s06010g [Populus trichocarpa]
c16288_g1	yes	down	hypothetical protein EUGRSUZ_A01720 [Eucalyptus grandis]
c1078_g1	yes	down	_
c22017_g1	yes	down	Repetitive proline-rich cell wall protein 2 precursor, putative [Ricinus communis]
c3383_g1	yes	down	hypothetical protein CISIN_1g030501mg [Citrus sinensis]
c4597_g1	yes	down	_
c18333_g2	yes	down	Zeamatin precursor, putative [Ricinus communis]
c14423_g1	yes	down	_
c16948_g1	yes	down	Transcription factor [Morus notabilis]
c19687_g2	yes	down	_
c23339_g4	yes	down	hypothetical protein EUGRSUZ_F03689 [Eucalyptus grandis]
c24478_g8	yes	down	hypothetical protein EUGRSUZ_F04162 [Eucalyptus grandis]
c40055_g1	yes	down	_
c17772_g1	yes	down	_
c2667_g1	yes	down	hypothetical protein JCGZ_15780 [Jatropha curcas]
c14161_g1	yes	down	Chromosome partition protein smc [Theobroma cacao]
c24932_g2	yes	down	hypothetical protein EUGRSUZ_A02888 [Eucalyptus grandis]
c25013_g10	yes	down	hypothetical protein PHAVU_004G166000g [Phaseolus vulgaris]
c44579_g1	yes	down	_
c20966_g1	yes	down	hypothetical protein EhV364 [Emiliania huxleyi virus 86]
c43894_g1	yes	down	hypothetical protein EUGRSUZ_F01575 [Eucalyptus grandis]
c13304_g2	yes	down	unnamed protein product [Coffea canephora]
c4175_g1	yes	down	_
c23267_g1	yes	down	hypothetical protein POPTR_0002s10960g [Populus trichocarpa]
c16256_g2	yes	down	PREDICTED: UDP-glycosyltransferase 85A1 isoform 2 [Vitis vinifera]
c15916_g1	yes	down	Leucine-rich repeat protein kinase family protein isoform 1 [Theobroma cacao]
c19253_g1	yes	down	Cystatin [Theobroma cacao]
c29699_g1	yes	down	_
c20910_g1	yes	down	PREDICTED: carotenoid 9,10(9',10')-cleavage dioxygenase 1-like [Citrus sinensis]
c24695_g2	yes	down	hypothetical protein POPTR_0004s02640g [Populus trichocarpa]
c38609_g1	yes	down	hypothetical protein PRUPE_ppa003917mg [Prunus persica]
c28439_g1	yes	down	_
c17107_g1	yes	down	formin homology 2 domain-containing family protein [Populus trichocarpa]
c10496_g1	yes	down	Flavone synthase II, putative [Theobroma cacao]
c18654_g1	yes	down	hypothetical protein CICLE_v10009498mg [Citrus clementina]
c35598_g1	yes	down	hypothetical protein EUGRSUZ_A01039 [Eucalyptus grandis]
c12566_g1	yes	down	Cyclin d1,1 isoform 1 [Theobroma cacao]
c12620_g1	yes	down	hypothetical protein EUGRSUZ_C03570 [Eucalyptus grandis]
c5735_g1	yes	down	_
c25433_g4	yes	down	_
c17522_g1	yes	down	_
c24785_g5	yes	down	hypothetical protein EUGRSUZ_H04409 [Eucalyptus grandis]
c4171_g1	yes	down	_
c15937_g1	yes	down	PREDICTED: UDP-glycosyltransferase 88A1-like isoform 1 [Vitis vinifera]
c56701_g1	yes	down	NAC domain protein, IPR003441 [Theobroma cacao]
[truncated: 2,269 more rows]
