# Supplementary material for: Comparative Transcriptome Reveals the Genes’ Adaption to Herkogamy of Lumnitzera littorea (Jack) Voigt
Source: Front Genet. 2020 Dec 8;11:584817. doi: 10.3389/fgene.2020.584817 (PMC7753066; doi:10.3389/fgene.2020.584817)
Supplement: Supplementary Table 4 — KEGG pathway enrichment analysis. [file Table_4.XLSX]

## Sheet: Table S3
Table S4. KEGG pathway enrichment analysis
Transcriptome ID	KO ID(Gene id)	KO name(Gene name)	hyperlink	Paths
c58531_g1	K19613	SHOC2, SUR8	http://www.genome.jp/dbget-bin/www_bget?ko:K19613	path:ko04014
c58798_g1	K12812	UAP56, BAT1, SUB2	http://www.genome.jp/dbget-bin/www_bget?ko:K12812	path:ko03013;path:ko03015;path:ko03040;path:ko05164
c58945_g1	K18999	CPL3_4	http://www.genome.jp/dbget-bin/www_bget?ko:K18999
c59024_g1	K01025	E2.8.2.-	http://www.genome.jp/dbget-bin/www_bget?ko:K01025
c59268_g1	K02955	RP-S14e, RPS14	http://www.genome.jp/dbget-bin/www_bget?ko:K02955	path:ko03010
c14331_g1	K14515	EBF1_2	http://www.genome.jp/dbget-bin/www_bget?ko:K14515	path:ko04016;path:ko04075
c14426_g1	K11498	CENPE	http://www.genome.jp/dbget-bin/www_bget?ko:K11498
c14665_g2	K12483	EHD1	http://www.genome.jp/dbget-bin/www_bget?ko:K12483	path:ko04144
c14665_g3	K12483	EHD1	http://www.genome.jp/dbget-bin/www_bget?ko:K12483	path:ko04144
c14891_g1	K14209	SLC36A, PAT	http://www.genome.jp/dbget-bin/www_bget?ko:K14209	path:ko04138
c14627_g1	K13495	CISZOG	http://www.genome.jp/dbget-bin/www_bget?ko:K13495	path:ko00908
c15253_g1	K01919	gshA	http://www.genome.jp/dbget-bin/www_bget?ko:K01919	path:ko00270;path:ko00480;path:ko01100
c14467_g1	K07760	CDK	http://www.genome.jp/dbget-bin/www_bget?ko:K07760
c14855_g1	K02947	RP-S10e, RPS10	http://www.genome.jp/dbget-bin/www_bget?ko:K02947	path:ko03010
c15303_g1	K12191	CHMP2A	http://www.genome.jp/dbget-bin/www_bget?ko:K12191	path:ko04144
c14359_g1	K02997	RP-S9e, RPS9	http://www.genome.jp/dbget-bin/www_bget?ko:K02997	path:ko03010
c15070_g1	K14486	K14486, ARF	http://www.genome.jp/dbget-bin/www_bget?ko:K14486	path:ko04075
c15070_g2	K14486	K14486, ARF	http://www.genome.jp/dbget-bin/www_bget?ko:K14486	path:ko04075
c15218_g1	K16732	PRC1	http://www.genome.jp/dbget-bin/www_bget?ko:K16732
c14525_g2	K01110	PTEN	http://www.genome.jp/dbget-bin/www_bget?ko:K01110	path:ko00562;path:ko01521;path:ko04068;path:ko04070;path:ko04071;path:ko04115;path:ko04140;path:ko04150;path:ko04151;path:ko04212;path:ko04510;path:ko04931;path:ko05161;path:ko05200;path:ko05206;path:ko05213;path:ko05214;path:ko05215;path:ko05218;path:ko05222;path:ko05224;path:ko05230
c14568_g1	K10683	BARD1	http://www.genome.jp/dbget-bin/www_bget?ko:K10683	path:ko03440
c14503_g1	K12462	ARHGDI, RHOGDI	http://www.genome.jp/dbget-bin/www_bget?ko:K12462	path:ko04722;path:ko04962
c15123_g1	K11269	CTF18, CHL12	http://www.genome.jp/dbget-bin/www_bget?ko:K11269
c14476_g1	K18932	ZDHHC	http://www.genome.jp/dbget-bin/www_bget?ko:K18932
c15048_g1	K08515	VAMP7	http://www.genome.jp/dbget-bin/www_bget?ko:K08515	path:ko04130
c14666_g1	K16292	CEP, CYSEP	http://www.genome.jp/dbget-bin/www_bget?ko:K16292
c14711_g1	K13126	PABPC	http://www.genome.jp/dbget-bin/www_bget?ko:K13126	path:ko03013;path:ko03015;path:ko03018
c14767_g2	K03768	PPIB, ppiB	http://www.genome.jp/dbget-bin/www_bget?ko:K03768
c14750_g2	K14431	TGA	http://www.genome.jp/dbget-bin/www_bget?ko:K14431	path:ko04075
c15004_g1	K01728	pel	http://www.genome.jp/dbget-bin/www_bget?ko:K01728	path:ko00040;path:ko02024
c14596_g1	K09228	KRAB	http://www.genome.jp/dbget-bin/www_bget?ko:K09228
c15154_g3	K19476	IST1	http://www.genome.jp/dbget-bin/www_bget?ko:K19476	path:ko04144
c14581_g1	K04708	E1.1.1.102	http://www.genome.jp/dbget-bin/www_bget?ko:K04708	path:ko00600;path:ko01100
c14304_g1	K10775	E4.3.1.24	http://www.genome.jp/dbget-bin/www_bget?ko:K10775	path:ko00360;path:ko00940;path:ko01100;path:ko01110
c14633_g1	K01213	E3.2.1.67	http://www.genome.jp/dbget-bin/www_bget?ko:K01213	path:ko00040;path:ko01100
c14921_g1	K00873	PK, pyk	http://www.genome.jp/dbget-bin/www_bget?ko:K00873	path:ko00010;path:ko00230;path:ko00620;path:ko01100;path:ko01110;path:ko01120;path:ko01130;path:ko01200;path:ko01230;path:ko04922;path:ko04930;path:ko05203;path:ko05230
c14287_g1	K00615	E2.2.1.1, tktA, tktB	http://www.genome.jp/dbget-bin/www_bget?ko:K00615	path:ko00030;path:ko00710;path:ko01051;path:ko01100;path:ko01110;path:ko01120;path:ko01130;path:ko01200;path:ko01230
c14330_g1	K03768	PPIB, ppiB	http://www.genome.jp/dbget-bin/www_bget?ko:K03768
c14508_g1	K13412	CPK	http://www.genome.jp/dbget-bin/www_bget?ko:K13412	path:ko04626;path:ko05145
c14508_g3	K13412	CPK	http://www.genome.jp/dbget-bin/www_bget?ko:K13412	path:ko04626;path:ko05145
c14522_g1	K09264	K09264	http://www.genome.jp/dbget-bin/www_bget?ko:K09264
c14584_g2	K14492	ARR-A	http://www.genome.jp/dbget-bin/www_bget?ko:K14492	path:ko04075
c15066_g1	K11252	H2B	http://www.genome.jp/dbget-bin/www_bget?ko:K11252	path:ko05034;path:ko05203;path:ko05322
c15066_g2	K11252	H2B	http://www.genome.jp/dbget-bin/www_bget?ko:K11252	path:ko05034;path:ko05203;path:ko05322
c14888_g1	K09422	MYBP	http://www.genome.jp/dbget-bin/www_bget?ko:K09422
c14609_g1	K04802	PCNA	http://www.genome.jp/dbget-bin/www_bget?ko:K04802	path:ko03030;path:ko03410;path:ko03420;path:ko03430;path:ko04110;path:ko04530;path:ko05161;path:ko05166
c14393_g1	K07750	E1.14.13.72, SC4MOL, ERG25	http://www.genome.jp/dbget-bin/www_bget?ko:K07750	path:ko00100;path:ko01100;path:ko01130
c14534_g1	K01728	pel	http://www.genome.jp/dbget-bin/www_bget?ko:K01728	path:ko00040;path:ko02024
c61339_g1	K02894	RP-L23e, RPL23	http://www.genome.jp/dbget-bin/www_bget?ko:K02894	path:ko03010
c22105_g1	K14432	ABF	http://www.genome.jp/dbget-bin/www_bget?ko:K14432	path:ko04075
c21520_g1	K14379	ACP5	http://www.genome.jp/dbget-bin/www_bget?ko:K14379	path:ko00740;path:ko01100;path:ko04142;path:ko04380;path:ko05323
c21789_g1	K00891	E2.7.1.71, aroK, aroL	http://www.genome.jp/dbget-bin/www_bget?ko:K00891	path:ko00400;path:ko01100;path:ko01110;path:ko01130;path:ko01230
c22216_g3	K11593	ELF2C, AGO	http://www.genome.jp/dbget-bin/www_bget?ko:K11593
c21945_g1	K16296	SCPL-I	http://www.genome.jp/dbget-bin/www_bget?ko:K16296
c21459_g2	K12347	SLC11A, NRAMP	http://www.genome.jp/dbget-bin/www_bget?ko:K12347	path:ko04142;path:ko04978
c21591_g1	K14724	SLC9A8, NHE8	http://www.genome.jp/dbget-bin/www_bget?ko:K14724
c22011_g1	K00006	GPD1	http://www.genome.jp/dbget-bin/www_bget?ko:K00006	path:ko00564;path:ko01110;path:ko04011
c21821_g1	K16282	RHA2	http://www.genome.jp/dbget-bin/www_bget?ko:K16282
c21432_g2	K10746	EXO1	http://www.genome.jp/dbget-bin/www_bget?ko:K10746	path:ko03430
c21575_g1	K02214	CDC7	http://www.genome.jp/dbget-bin/www_bget?ko:K02214	path:ko04110;path:ko04111;path:ko04113
c22090_g1	K06670	SCC1, MCD1, RAD21	http://www.genome.jp/dbget-bin/www_bget?ko:K06670	path:ko04110;path:ko04111
c21765_g1	K10400	KIF15	http://www.genome.jp/dbget-bin/www_bget?ko:K10400
c21430_g1	K19045	BB	http://www.genome.jp/dbget-bin/www_bget?ko:K19045
c22054_g3	K00921	PIKFYVE, FAB1	http://www.genome.jp/dbget-bin/www_bget?ko:K00921	path:ko00562;path:ko04070;path:ko04145;path:ko04810
c22234_g1	K14156	CHK	http://www.genome.jp/dbget-bin/www_bget?ko:K14156	path:ko00564;path:ko01100;path:ko05231
c21708_g1	K03531	ftsZ	http://www.genome.jp/dbget-bin/www_bget?ko:K03531	path:ko04112
c21457_g1	K14652	ribBA	http://www.genome.jp/dbget-bin/www_bget?ko:K14652	path:ko00740;path:ko01100;path:ko01110
c21687_g1	K04374	ATF4, CREB2	http://www.genome.jp/dbget-bin/www_bget?ko:K04374	path:ko04010;path:ko04022;path:ko04141;path:ko04151;path:ko04210;path:ko04211;path:ko04212;path:ko04214;path:ko04261;path:ko04668;path:ko04720;path:ko04722;path:ko04725;path:ko04728;path:ko04911;path:ko04912;path:ko04915;path:ko04918;path:ko04922;path:ko04925;path:ko04932;path:ko05030;path:ko05031;path:ko05034;path:ko05161;path:ko05166;path:ko05203;path:ko05215
c21532_g2	K13993	HSP20	http://www.genome.jp/dbget-bin/www_bget?ko:K13993	path:ko04141
c22137_g2	K13035	NIT4	http://www.genome.jp/dbget-bin/www_bget?ko:K13035	path:ko00460;path:ko01100;path:ko01110
c22062_g1	K13153	SNRNP25	http://www.genome.jp/dbget-bin/www_bget?ko:K13153
c21461_g1	K02716	psbO	http://www.genome.jp/dbget-bin/www_bget?ko:K02716	path:ko00195;path:ko01100
c21669_g10	K14431	TGA	http://www.genome.jp/dbget-bin/www_bget?ko:K14431	path:ko04075
c21691_g1	K15292	STXBP1, MUNC18-1	http://www.genome.jp/dbget-bin/www_bget?ko:K15292	path:ko04721
c21551_g3	K18678	VTE5	http://www.genome.jp/dbget-bin/www_bget?ko:K18678
c22081_g2	K01209	E3.2.1.55, abfA	http://www.genome.jp/dbget-bin/www_bget?ko:K01209	path:ko00520
c22132_g5	K15340	DCLRE1A, SNM1A, PSO2	http://www.genome.jp/dbget-bin/www_bget?ko:K15340
c21731_g1	K07375	TUBB	http://www.genome.jp/dbget-bin/www_bget?ko:K07375	path:ko04145;path:ko04540;path:ko05130
c21366_g1	K08235	E2.4.1.207	http://www.genome.jp/dbget-bin/www_bget?ko:K08235
c22193_g1	K16296	SCPL-I	http://www.genome.jp/dbget-bin/www_bget?ko:K16296
c21953_g2	K05387	GRIP	http://www.genome.jp/dbget-bin/www_bget?ko:K05387
c22258_g2	K02605	ORC3	http://www.genome.jp/dbget-bin/www_bget?ko:K02605	path:ko04110;path:ko04111;path:ko04113
c22178_g1	K14487	GH3	http://www.genome.jp/dbget-bin/www_bget?ko:K14487	path:ko04075
c21749_g1	K14484	IAA	http://www.genome.jp/dbget-bin/www_bget?ko:K14484	path:ko04075
c21749_g2	K14484	IAA	http://www.genome.jp/dbget-bin/www_bget?ko:K14484	path:ko04075
c21921_g1	K07374	TUBA	http://www.genome.jp/dbget-bin/www_bget?ko:K07374	path:ko04145;path:ko04210;path:ko04530;path:ko04540;path:ko05130
c21869_g5	K01904	4CL	http://www.genome.jp/dbget-bin/www_bget?ko:K01904	path:ko00130;path:ko00360;path:ko00940;path:ko01100;path:ko01110
c22064_g1	K19045	BB	http://www.genome.jp/dbget-bin/www_bget?ko:K19045
c21469_g1	K03327	TC.MATE, SLC47A, norM, mdtK, dinF	http://www.genome.jp/dbget-bin/www_bget?ko:K03327
c21834_g2	K13082	DFR	http://www.genome.jp/dbget-bin/www_bget?ko:K13082	path:ko00941;path:ko01100;path:ko01110
c21674_g1	K00558	DNMT1, dcm	http://www.genome.jp/dbget-bin/www_bget?ko:K00558	path:ko00270;path:ko01100;path:ko05206
c22303_g1	K01193	E3.2.1.26, sacA	http://www.genome.jp/dbget-bin/www_bget?ko:K01193	path:ko00052;path:ko00500;path:ko01100
c21702_g1	K09507	DNAJB1	http://www.genome.jp/dbget-bin/www_bget?ko:K09507	path:ko04141;path:ko05164
c21506_g2	K11490	NCAPH2	http://www.genome.jp/dbget-bin/www_bget?ko:K11490
c21505_g2	K11755	hisIE	http://www.genome.jp/dbget-bin/www_bget?ko:K11755	path:ko00340;path:ko01100;path:ko01110;path:ko01230
c21584_g1	K00485	FMO	http://www.genome.jp/dbget-bin/www_bget?ko:K00485	path:ko00982;path:ko01120
c21239_g2	K13126	PABPC	http://www.genome.jp/dbget-bin/www_bget?ko:K13126	path:ko03013;path:ko03015;path:ko03018
c21311_g1	K13800	CMPK1, UMPK	http://www.genome.jp/dbget-bin/www_bget?ko:K13800	path:ko00240;path:ko01100
c20830_g6	K13680	CSLA	http://www.genome.jp/dbget-bin/www_bget?ko:K13680
c21158_g1	K14664	ILR1	http://www.genome.jp/dbget-bin/www_bget?ko:K14664
c20933_g1	K01188	E3.2.1.21	http://www.genome.jp/dbget-bin/www_bget?ko:K01188	path:ko00460;path:ko00500;path:ko00940;path:ko01100;path:ko01110
c20522_g2	K13495	CISZOG	http://www.genome.jp/dbget-bin/www_bget?ko:K13495	path:ko00908
c20674_g1	K05658	ABCB1	http://www.genome.jp/dbget-bin/www_bget?ko:K05658	path:ko02010;path:ko04976;path:ko05206
c20674_g2	K05658	ABCB1	http://www.genome.jp/dbget-bin/www_bget?ko:K05658	path:ko02010;path:ko04976;path:ko05206
c21044_g3	K01304	E3.4.19.3, pcp	http://www.genome.jp/dbget-bin/www_bget?ko:K01304
c20425_g1	K01188	E3.2.1.21	http://www.genome.jp/dbget-bin/www_bget?ko:K01188	path:ko00460;path:ko00500;path:ko00940;path:ko01100;path:ko01110
c21185_g1	K06497	CD63, MLA1, TSPAN30	http://www.genome.jp/dbget-bin/www_bget?ko:K06497	path:ko04142;path:ko05205
c20575_g1	K01213	E3.2.1.67	http://www.genome.jp/dbget-bin/www_bget?ko:K01213	path:ko00040;path:ko01100
c21152_g1	K01051	E3.1.1.11	http://www.genome.jp/dbget-bin/www_bget?ko:K01051	path:ko00040;path:ko01100
c20471_g1	K13947	PIN	http://www.genome.jp/dbget-bin/www_bget?ko:K13947
c21217_g2	K00789	metK	http://www.genome.jp/dbget-bin/www_bget?ko:K00789	path:ko00270;path:ko01100;path:ko01110;path:ko01230
c21217_g3	K00789	metK	http://www.genome.jp/dbget-bin/www_bget?ko:K00789	path:ko00270;path:ko01100;path:ko01110;path:ko01230
c21217_g5	K00789	metK	http://www.genome.jp/dbget-bin/www_bget?ko:K00789	path:ko00270;path:ko01100;path:ko01110;path:ko01230
c20608_g1	K13384	E2.1.1.140	http://www.genome.jp/dbget-bin/www_bget?ko:K13384	path:ko00950;path:ko01100;path:ko01110
c20453_g1	K03231	EEF1A	http://www.genome.jp/dbget-bin/www_bget?ko:K03231	path:ko03013;path:ko05134
c20519_g1	K14753	RACK1	http://www.genome.jp/dbget-bin/www_bget?ko:K14753	path:ko05162
c21048_g1	K08472	MLO	http://www.genome.jp/dbget-bin/www_bget?ko:K08472
c21167_g4	K11251	H2A	http://www.genome.jp/dbget-bin/www_bget?ko:K11251	path:ko05034;path:ko05322
c20649_g1	K00475	E1.14.11.9	http://www.genome.jp/dbget-bin/www_bget?ko:K00475	path:ko00941;path:ko01100;path:ko01110
c20649_g2	K00475	E1.14.11.9	http://www.genome.jp/dbget-bin/www_bget?ko:K00475	path:ko00941;path:ko01100;path:ko01110
c20649_g3	K00475	E1.14.11.9	http://www.genome.jp/dbget-bin/www_bget?ko:K00475	path:ko00941;path:ko01100;path:ko01110
c20662_g1	K01626	E2.5.1.54, aroF, aroG, aroH	http://www.genome.jp/dbget-bin/www_bget?ko:K01626	path:ko00400;path:ko01100;path:ko01110;path:ko01130;path:ko01230;path:ko02024
c21265_g1	K00827	AGXT2	http://www.genome.jp/dbget-bin/www_bget?ko:K00827	path:ko00250;path:ko00260;path:ko00270;path:ko00280;path:ko01100;path:ko01110
c20840_g2	K06966	K06966	http://www.genome.jp/dbget-bin/www_bget?ko:K06966
c20493_g1	K00128	E1.2.1.3	http://www.genome.jp/dbget-bin/www_bget?ko:K00128	path:ko00010;path:ko00053;path:ko00071;path:ko00280;path:ko00310;path:ko00330;path:ko00340;path:ko00380;path:ko00410;path:ko00561;path:ko00620;path:ko00625;path:ko00903;path:ko00981;path:ko01100;path:ko01110;path:ko01120;path:ko01130
c21067_g11	K09422	MYBP	http://www.genome.jp/dbget-bin/www_bget?ko:K09422
c21176_g1	K06892	F6H1	http://www.genome.jp/dbget-bin/www_bget?ko:K06892	path:ko00940;path:ko01110
c20653_g1	K02937	RP-L7e, RPL7	http://www.genome.jp/dbget-bin/www_bget?ko:K02937	path:ko03010
c20581_g1	K04079	htpG, HSP90A	http://www.genome.jp/dbget-bin/www_bget?ko:K04079	path:ko04141;path:ko04151;path:ko04612;path:ko04621;path:ko04626;path:ko04657;path:ko04659;path:ko04914;path:ko04915;path:ko05200;path:ko05215;path:ko05418
c20581_g2	K04079	htpG, HSP90A	http://www.genome.jp/dbget-bin/www_bget?ko:K04079	path:ko04141;path:ko04151;path:ko04612;path:ko04621;path:ko04626;path:ko04657;path:ko04659;path:ko04914;path:ko04915;path:ko05200;path:ko05215;path:ko05418
c20356_g1	K18857	ADH1	http://www.genome.jp/dbget-bin/www_bget?ko:K18857	path:ko00010;path:ko00071;path:ko00350;path:ko00592;path:ko01100;path:ko01110;path:ko01120
c21274_g3	K01530	E3.6.3.1	http://www.genome.jp/dbget-bin/www_bget?ko:K01530
c21125_g1	K15015	SLC32A, VGAT	http://www.genome.jp/dbget-bin/www_bget?ko:K15015	path:ko04721;path:ko04723;path:ko04727;path:ko05032;path:ko05033
c21097_g5	K14492	ARR-A	http://www.genome.jp/dbget-bin/www_bget?ko:K14492	path:ko04075
c21092_g1	K01850	E5.4.99.5	http://www.genome.jp/dbget-bin/www_bget?ko:K01850	path:ko00400;path:ko01100;path:ko01110;path:ko01130;path:ko01230
c21040_g1	K03363	CDC20	http://www.genome.jp/dbget-bin/www_bget?ko:K03363	path:ko04110;path:ko04111;path:ko04113;path:ko04114;path:ko04120;path:ko05166;path:ko05203
c21040_g2	K03363	CDC20	http://www.genome.jp/dbget-bin/www_bget?ko:K03363	path:ko04110;path:ko04111;path:ko04113;path:ko04114;path:ko04120;path:ko05166;path:ko05203
c21300_g1	K00876	udk, UCK	http://www.genome.jp/dbget-bin/www_bget?ko:K00876	path:ko00240;path:ko00983;path:ko01100
c21136_g1	K00121	frmA, ADH5, adhC	http://www.genome.jp/dbget-bin/www_bget?ko:K00121	path:ko00010;path:ko00071;path:ko00350;path:ko00625;path:ko00626;path:ko00680;path:ko00830;path:ko00980;path:ko00982;path:ko01100;path:ko01110;path:ko01120;path:ko01130;path:ko01200;path:ko01220;path:ko05204
c20913_g3	K02209	MCM5, CDC46	http://www.genome.jp/dbget-bin/www_bget?ko:K02209	path:ko03030;path:ko04110;path:ko04111;path:ko04113
c20910_g1	K11159	K11159	http://www.genome.jp/dbget-bin/www_bget?ko:K11159
c20749_g1	K03155	TIMELESS	http://www.genome.jp/dbget-bin/www_bget?ko:K03155
c20634_g1	K15718	LOX1_5	http://www.genome.jp/dbget-bin/www_bget?ko:K15718	path:ko00591
c21197_g1	K00128	E1.2.1.3	http://www.genome.jp/dbget-bin/www_bget?ko:K00128	path:ko00010;path:ko00053;path:ko00071;path:ko00280;path:ko00310;path:ko00330;path:ko00340;path:ko00380;path:ko00410;path:ko00561;path:ko00620;path:ko00625;path:ko00903;path:ko00981;path:ko01100;path:ko01110;path:ko01120;path:ko01130
c20716_g2	K05658	ABCB1	http://www.genome.jp/dbget-bin/www_bget?ko:K05658	path:ko02010;path:ko04976;path:ko05206
c20922_g1	K02145	ATPeV1A, ATP6A	http://www.genome.jp/dbget-bin/www_bget?ko:K02145	path:ko00190;path:ko01100;path:ko04145;path:ko04150;path:ko04721;path:ko04966;path:ko05110;path:ko05120;path:ko05323
c20341_g1	K11253	H3	http://www.genome.jp/dbget-bin/www_bget?ko:K11253	path:ko05034;path:ko05202;path:ko05322
c21224_g1	K05391	CNGF	http://www.genome.jp/dbget-bin/www_bget?ko:K05391	path:ko04626
c21317_g1	K02133	ATPeF1B, ATP5B, ATP2	http://www.genome.jp/dbget-bin/www_bget?ko:K02133	path:ko00190;path:ko01100;path:ko05010;path:ko05012;path:ko05016
c21316_g1	K04733	IRAK4	http://www.genome.jp/dbget-bin/www_bget?ko:K04733	path:ko04064;path:ko04620;path:ko04621;path:ko04624;path:ko04722;path:ko05133;path:ko05140;path:ko05142;path:ko05145;path:ko05152;path:ko05162;path:ko05164
c20826_g1	K16812	TPX2	http://www.genome.jp/dbget-bin/www_bget?ko:K16812
c21100_g1	K11275	H1_5	http://www.genome.jp/dbget-bin/www_bget?ko:K11275
c20396_g2	K04392	RAC1	http://www.genome.jp/dbget-bin/www_bget?ko:K04392	path:ko04010;path:ko04013;path:ko04014;path:ko04015;path:ko04024;path:ko04062;path:ko04071;path:ko04145;path:ko04151;path:ko04310;path:ko04360;path:ko04370;path:ko04380;path:ko04510;path:ko04520;path:ko04530;path:ko04620;path:ko04650;path:ko04662;path:ko04664;path:ko04666;path:ko04670;path:ko04722;path:ko04810;path:ko04932;path:ko04933;path:ko04972;path:ko05014;path:ko05100;path:ko05120;path:ko05…
c21138_g1	K16732	PRC1	http://www.genome.jp/dbget-bin/www_bget?ko:K16732
c20904_g1	K03327	TC.MATE, SLC47A, norM, mdtK, dinF	http://www.genome.jp/dbget-bin/www_bget?ko:K03327
c20574_g1	K07119	K07119	http://www.genome.jp/dbget-bin/www_bget?ko:K07119
c21226_g1	K00799	GST, gst	http://www.genome.jp/dbget-bin/www_bget?ko:K00799	path:ko00480;path:ko00980;path:ko00982;path:ko01524;path:ko05204;path:ko05418
c7702_g1	K07760	CDK	http://www.genome.jp/dbget-bin/www_bget?ko:K07760
c7903_g1	K02947	RP-S10e, RPS10	http://www.genome.jp/dbget-bin/www_bget?ko:K02947	path:ko03010
c7276_g1	K00660	CHS	http://www.genome.jp/dbget-bin/www_bget?ko:K00660	path:ko00941;path:ko01100;path:ko01110;path:ko04712
c7607_g1	K13187	RBM4	http://www.genome.jp/dbget-bin/www_bget?ko:K13187
c7741_g1	K04437	FLNA	http://www.genome.jp/dbget-bin/www_bget?ko:K04437	path:ko04010;path:ko04510;path:ko05132;path:ko05205
c7421_g1	K14496	PYL	http://www.genome.jp/dbget-bin/www_bget?ko:K14496	path:ko04016;path:ko04075
c7544_g1	K06997	yggS, PROSC	http://www.genome.jp/dbget-bin/www_bget?ko:K06997
c7228_g1	K05863	SLC25A4S, ANT	http://www.genome.jp/dbget-bin/www_bget?ko:K05863	path:ko04020;path:ko04022;path:ko05012;path:ko05016;path:ko05166
c7191_g1	K12338	UGT75C1	http://www.genome.jp/dbget-bin/www_bget?ko:K12338	path:ko00942
c7177_g1	K02925	RP-L3e, RPL3	http://www.genome.jp/dbget-bin/www_bget?ko:K02925	path:ko03010
c7658_g1	K03781	katE, CAT, catB, srpA	http://www.genome.jp/dbget-bin/www_bget?ko:K03781	path:ko00380;path:ko00630;path:ko01110;path:ko01130;path:ko01200;path:ko04011;path:ko04016;path:ko04068;path:ko04146;path:ko04211;path:ko04212;path:ko04213;path:ko05014
c7941_g1	K02901	RP-L27e, RPL27	http://www.genome.jp/dbget-bin/www_bget?ko:K02901	path:ko03010
c7682_g1	K11253	H3	http://www.genome.jp/dbget-bin/www_bget?ko:K11253	path:ko05034;path:ko05202;path:ko05322
c7730_g1	K02870	RP-L12e, RPL12	http://www.genome.jp/dbget-bin/www_bget?ko:K02870	path:ko03010
c7498_g1	K12338	UGT75C1	http://www.genome.jp/dbget-bin/www_bget?ko:K12338	path:ko00942
c44064_g1	K03263	EIF5A	http://www.genome.jp/dbget-bin/www_bget?ko:K03263
c44085_g1	K19040	ATL76S	http://www.genome.jp/dbget-bin/www_bget?ko:K19040
c43954_g1	K09487	HSP90B, TRA1	http://www.genome.jp/dbget-bin/www_bget?ko:K09487	path:ko04141;path:ko04151;path:ko04626;path:ko04657;path:ko04915;path:ko04918;path:ko05200;path:ko05215;path:ko05418
c44152_g1	K13449	PR1	http://www.genome.jp/dbget-bin/www_bget?ko:K13449	path:ko04016;path:ko04075;path:ko04626
c44276_g1	K02942	RP-LP1, RPLP1	http://www.genome.jp/dbget-bin/www_bget?ko:K02942	path:ko03010
c43797_g1	K01051	E3.1.1.11	http://www.genome.jp/dbget-bin/www_bget?ko:K01051	path:ko00040;path:ko01100
c43546_g1	K09419	HSFF	http://www.genome.jp/dbget-bin/www_bget?ko:K09419
c31861_g1	K01689	ENO, eno	http://www.genome.jp/dbget-bin/www_bget?ko:K01689	path:ko00010;path:ko00680;path:ko01100;path:ko01110;path:ko01120;path:ko01130;path:ko01200;path:ko01230;path:ko03018;path:ko04066
c31377_g1	K11279	NAP1L1, NRP	http://www.genome.jp/dbget-bin/www_bget?ko:K11279
c31706_g1	K15102	SLC25A3, PHC, PIC	http://www.genome.jp/dbget-bin/www_bget?ko:K15102
c31532_g1	K02893	RP-L23Ae, RPL23A	http://www.genome.jp/dbget-bin/www_bget?ko:K02893	path:ko03010
c32047_g1	K11433	SETMAR	http://www.genome.jp/dbget-bin/www_bget?ko:K11433	path:ko00310
c32225_g1	K00423	E1.10.3.3	http://www.genome.jp/dbget-bin/www_bget?ko:K00423	path:ko00053;path:ko01100
c31892_g1	K18485	MYF6, MRF4	http://www.genome.jp/dbget-bin/www_bget?ko:K18485
c31405_g1	K03327	TC.MATE, SLC47A, norM, mdtK, dinF	http://www.genome.jp/dbget-bin/www_bget?ko:K03327
c11323_g1	K05278	FLS	http://www.genome.jp/dbget-bin/www_bget?ko:K05278	path:ko00941;path:ko01100;path:ko01110
c11915_g1	K14432	ABF	http://www.genome.jp/dbget-bin/www_bget?ko:K14432	path:ko04075
c11487_g1	K08057	CALR	http://www.genome.jp/dbget-bin/www_bget?ko:K08057	path:ko04141;path:ko04145;path:ko04612;path:ko05142;path:ko05166
c11996_g1	K13422	MYC2	http://www.genome.jp/dbget-bin/www_bget?ko:K13422	path:ko04016;path:ko04075
c11508_g1	K08762	DBI, ACBP	http://www.genome.jp/dbget-bin/www_bget?ko:K08762	path:ko03320
c12022_g1	K16280	RGLG	http://www.genome.jp/dbget-bin/www_bget?ko:K16280
c11376_g1	K14411	MSI	http://www.genome.jp/dbget-bin/www_bget?ko:K14411	path:ko03015
c11661_g1	K15403	ACE, HTH	http://www.genome.jp/dbget-bin/www_bget?ko:K15403	path:ko00073
c11183_g3	K05278	FLS	http://www.genome.jp/dbget-bin/www_bget?ko:K05278	path:ko00941;path:ko01100;path:ko01110
c11682_g1	K02880	RP-L17e, RPL17	http://www.genome.jp/dbget-bin/www_bget?ko:K02880	path:ko03010
c12136_g1	K18932	ZDHHC	http://www.genome.jp/dbget-bin/www_bget?ko:K18932
c12030_g2	K02429	fucP	http://www.genome.jp/dbget-bin/www_bget?ko:K02429
c11698_g1	K09872	PIP	http://www.genome.jp/dbget-bin/www_bget?ko:K09872
c12171_g1	K18812	CYCD6	http://www.genome.jp/dbget-bin/www_bget?ko:K18812
c12135_g1	K14942	KHDRBS3, SLM2	http://www.genome.jp/dbget-bin/www_bget?ko:K14942
c11500_g1	K15378	SLC45A1_2_4	http://www.genome.jp/dbget-bin/www_bget?ko:K15378
c11326_g2	K03260	EIF4G	http://www.genome.jp/dbget-bin/www_bget?ko:K03260	path:ko03013;path:ko05416
c12190_g1	K14709	SLC39A1_2_3, ZIP1_2_3	http://www.genome.jp/dbget-bin/www_bget?ko:K14709
c11430_g1	K00008	SORD, gutB	http://www.genome.jp/dbget-bin/www_bget?ko:K00008	path:ko00040;path:ko00051;path:ko01100
c11635_g1	K02893	RP-L23Ae, RPL23A	http://www.genome.jp/dbget-bin/www_bget?ko:K02893	path:ko03010
c11938_g1	K13448	CML	http://www.genome.jp/dbget-bin/www_bget?ko:K13448	path:ko04626
c11938_g2	K13448	CML	http://www.genome.jp/dbget-bin/www_bget?ko:K13448	path:ko04626
c11554_g1	K07904	RAB11A	http://www.genome.jp/dbget-bin/www_bget?ko:K07904	path:ko04144;path:ko04961;path:ko04962;path:ko04972
c11957_g1	K06630	YWHAE	http://www.genome.jp/dbget-bin/www_bget?ko:K06630	path:ko04011;path:ko04110;path:ko04114;path:ko04151;path:ko04390;path:ko04391;path:ko04722;path:ko05169;path:ko05203
c11638_g1	K16197	YWHAB_Q_Z	http://www.genome.jp/dbget-bin/www_bget?ko:K16197	path:ko04013;path:ko04110;path:ko04114;path:ko04151;path:ko04212;path:ko04390;path:ko04391;path:ko05161;path:ko05169;path:ko05203
c12056_g1	K00799	GST, gst	http://www.genome.jp/dbget-bin/www_bget?ko:K00799	path:ko00480;path:ko00980;path:ko00982;path:ko01524;path:ko05204;path:ko05418
c11465_g1	K15718	LOX1_5	http://www.genome.jp/dbget-bin/www_bget?ko:K15718	path:ko00591
c27633_g1	K03254	EIF3A	http://www.genome.jp/dbget-bin/www_bget?ko:K03254	path:ko03013
c27376_g1	K12881	THOC4, ALY	http://www.genome.jp/dbget-bin/www_bget?ko:K12881	path:ko03013;path:ko03015;path:ko03040;path:ko05168
c27411_g1	K19041	RNF38_44	http://www.genome.jp/dbget-bin/www_bget?ko:K19041
c27408_g1	K01858	INO1, ISYNA1	http://www.genome.jp/dbget-bin/www_bget?ko:K01858	path:ko00521;path:ko00562;path:ko01100;path:ko01130
c27721_g1	K11975	RNF144	http://www.genome.jp/dbget-bin/www_bget?ko:K11975
c27396_g1	K10436	MAPRE	http://www.genome.jp/dbget-bin/www_bget?ko:K10436
c13580_g2	K08176	PHO84	http://www.genome.jp/dbget-bin/www_bget?ko:K08176
c13489_g1	K00430	E1.11.1.7	http://www.genome.jp/dbget-bin/www_bget?ko:K00430	path:ko00940;path:ko01100;path:ko01110
c14148_g1	K09422	MYBP	http://www.genome.jp/dbget-bin/www_bget?ko:K09422
c13597_g1	K03102	SQD	http://www.genome.jp/dbget-bin/www_bget?ko:K03102	path:ko04320
c13503_g1	K10901	BLM, RECQL3, SGS1	http://www.genome.jp/dbget-bin/www_bget?ko:K10901	path:ko03440;path:ko03460
c13472_g1	K05853	ATP2A	http://www.genome.jp/dbget-bin/www_bget?ko:K05853	path:ko04020;path:ko04022;path:ko04972;path:ko05010
c13498_g1	K11699	RDR, RDRP	http://www.genome.jp/dbget-bin/www_bget?ko:K11699
c13708_g1	K03364	CDH1	http://www.genome.jp/dbget-bin/www_bget?ko:K03364	path:ko04110;path:ko04111;path:ko04120;path:ko04914
c14253_g1	K09422	MYBP	http://www.genome.jp/dbget-bin/www_bget?ko:K09422
c13301_g1	K03262	EIF5	http://www.genome.jp/dbget-bin/www_bget?ko:K03262	path:ko03013;path:ko04214
c13560_g2	K06041	kdsD, kpsF	http://www.genome.jp/dbget-bin/www_bget?ko:K06041	path:ko00540;path:ko01100
c13866_g1	K02936	RP-L7Ae, RPL7A	http://www.genome.jp/dbget-bin/www_bget?ko:K02936	path:ko03010
c13917_g1	K15280	SLC35C2	http://www.genome.jp/dbget-bin/www_bget?ko:K15280
c13917_g2	K15280	SLC35C2	http://www.genome.jp/dbget-bin/www_bget?ko:K15280
c13303_g1	K09419	HSFF	http://www.genome.jp/dbget-bin/www_bget?ko:K09419
c14271_g2	K11380	NTO1	http://www.genome.jp/dbget-bin/www_bget?ko:K11380
c13982_g2	K09250	CNBP	http://www.genome.jp/dbget-bin/www_bget?ko:K09250
c13434_g2	K15223	UAF30, SPP27	http://www.genome.jp/dbget-bin/www_bget?ko:K15223
c13640_g1	K08245	E3.4.23.40	http://www.genome.jp/dbget-bin/www_bget?ko:K08245
c13424_g1	K02542	MCM6	http://www.genome.jp/dbget-bin/www_bget?ko:K02542	path:ko03030;path:ko04110;path:ko04111;path:ko04113
c13373_g1	K02152	ATPeV1G, ATP6G	http://www.genome.jp/dbget-bin/www_bget?ko:K02152	path:ko00190;path:ko01100;path:ko04145;path:ko04150;path:ko04721;path:ko04966;path:ko05110;path:ko05120;path:ko05323
c13959_g1	K00134	GAPDH, gapA	http://www.genome.jp/dbget-bin/www_bget?ko:K00134	path:ko00010;path:ko00710;path:ko01100;path:ko01110;path:ko01120;path:ko01130;path:ko01200;path:ko01230;path:ko04066;path:ko05010
c14120_g1	K15813	LUP4	http://www.genome.jp/dbget-bin/www_bget?ko:K15813	path:ko00909;path:ko01110
c13511_g1	K13412	CPK	http://www.genome.jp/dbget-bin/www_bget?ko:K13412	path:ko04626;path:ko05145
c13673_g1	K02964	RP-S18e, RPS18	http://www.genome.jp/dbget-bin/www_bget?ko:K02964	path:ko03010
c14139_g1	K05765	CFL	http://www.genome.jp/dbget-bin/www_bget?ko:K05765	path:ko04360;path:ko04666;path:ko04810;path:ko05133
c13352_g1	K01759	GLO1, gloA	http://www.genome.jp/dbget-bin/www_bget?ko:K01759	path:ko00620
c13218_g1	K12120	PHYA	http://www.genome.jp/dbget-bin/www_bget?ko:K12120	path:ko04712
c13218_g2	K12120	PHYA	http://www.genome.jp/dbget-bin/www_bget?ko:K12120	path:ko04712
c14176_g1	K13993	HSP20	http://www.genome.jp/dbget-bin/www_bget?ko:K13993	path:ko04141
c13370_g1	K06115	SPTB	http://www.genome.jp/dbget-bin/www_bget?ko:K06115
c785_g1	K04079	htpG, HSP90A	http://www.genome.jp/dbget-bin/www_bget?ko:K04079	path:ko04141;path:ko04151;path:ko04612;path:ko04621;path:ko04626;path:ko04657;path:ko04659;path:ko04914;path:ko04915;path:ko05200;path:ko05215;path:ko05418
c585_g1	K09338	HD-ZIP	http://www.genome.jp/dbget-bin/www_bget?ko:K09338
c407_g1	K01520	dut, DUT	http://www.genome.jp/dbget-bin/www_bget?ko:K01520	path:ko00240;path:ko01100
c925_g1	K09580	PDIA1, P4HB	http://www.genome.jp/dbget-bin/www_bget?ko:K09580	path:ko04141
c488_g1	K03626	EGD2, NACA	http://www.genome.jp/dbget-bin/www_bget?ko:K03626
c496_g2	K14488	SAUR	http://www.genome.jp/dbget-bin/www_bget?ko:K14488	path:ko04075
c466_g1	K02891	RP-L22e, RPL22	http://www.genome.jp/dbget-bin/www_bget?ko:K02891	path:ko03010
c947_g1	K18195	RGL4, rhiE	http://www.genome.jp/dbget-bin/www_bget?ko:K18195
c72_g1	K14686	SLC31A1, CTR1	http://www.genome.jp/dbget-bin/www_bget?ko:K14686	path:ko01524;path:ko04978
c30_g1	K17479	GRXCR1	http://www.genome.jp/dbget-bin/www_bget?ko:K17479
c512_g1	K01209	E3.2.1.55, abfA	http://www.genome.jp/dbget-bin/www_bget?ko:K01209	path:ko00520
c225_g1	K09874	NIP	http://www.genome.jp/dbget-bin/www_bget?ko:K09874
c68_g1	K17686	copA, ATP7	http://www.genome.jp/dbget-bin/www_bget?ko:K17686	path:ko01524;path:ko04016
c41906_g1	K00799	GST, gst	http://www.genome.jp/dbget-bin/www_bget?ko:K00799	path:ko00480;path:ko00980;path:ko00982;path:ko01524;path:ko05204;path:ko05418
c42186_g1	K15400	HHT1	http://www.genome.jp/dbget-bin/www_bget?ko:K15400	path:ko00073
c42094_g1	K02940	RP-L9e, RPL9	http://www.genome.jp/dbget-bin/www_bget?ko:K02940	path:ko03010
c41703_g1	K02875	RP-L14e, RPL14	http://www.genome.jp/dbget-bin/www_bget?ko:K02875	path:ko03010
c9406_g1	K02974	RP-S24e, RPS24	http://www.genome.jp/dbget-bin/www_bget?ko:K02974	path:ko03010
c9188_g1	K02256	COX1	http://www.genome.jp/dbget-bin/www_bget?ko:K02256	path:ko00190;path:ko01100;path:ko04260;path:ko04932;path:ko05010;path:ko05012;path:ko05016
c9439_g1	K04079	htpG, HSP90A	http://www.genome.jp/dbget-bin/www_bget?ko:K04079	path:ko04141;path:ko04151;path:ko04612;path:ko04621;path:ko04626;path:ko04657;path:ko04659;path:ko04914;path:ko04915;path:ko05200;path:ko05215;path:ko05418
c9439_g2	K04079	htpG, HSP90A	http://www.genome.jp/dbget-bin/www_bget?ko:K04079	path:ko04141;path:ko04151;path:ko04612;path:ko04621;path:ko04626;path:ko04657;path:ko04659;path:ko04914;path:ko04915;path:ko05200;path:ko05215;path:ko05418
c9080_g1	K09377	CSRP	http://www.genome.jp/dbget-bin/www_bget?ko:K09377
c9724_g1	K12741	HNRNPA1_3	http://www.genome.jp/dbget-bin/www_bget?ko:K12741	path:ko03040
c10076_g1	K02987	RP-S4e, RPS4	http://www.genome.jp/dbget-bin/www_bget?ko:K02987	path:ko03010
c9865_g1	K01213	E3.2.1.67	http://www.genome.jp/dbget-bin/www_bget?ko:K01213	path:ko00040;path:ko01100
c9251_g1	K08235	E2.4.1.207	http://www.genome.jp/dbget-bin/www_bget?ko:K08235
c9373_g1	K01206	FUCA	http://www.genome.jp/dbget-bin/www_bget?ko:K01206	path:ko00511
c9569_g1	K13029	CYP71E1	http://www.genome.jp/dbget-bin/www_bget?ko:K13029	path:ko00460;path:ko01110
c5396_g1	K19642	GALUR	http://www.genome.jp/dbget-bin/www_bget?ko:K19642	path:ko00053
c5620_g1	K02183	CALM	http://www.genome.jp/dbget-bin/www_bget?ko:K02183	path:ko04014;path:ko04015;path:ko04016;path:ko04020;path:ko04022;path:ko04024;path:ko04070;path:ko04114;path:ko04261;path:ko04270;path:ko04371;path:ko04626;path:ko04713;path:ko04720;path:ko04722;path:ko04728;path:ko04740;path:ko04744;path:ko04745;path:ko04750;path:ko04910;path:ko04912;path:ko04915;path:ko04916;path:ko04921;path:ko04922;path:ko04924;path:ko04925;path:ko04970;path:ko04971;path:ko05…
c5384_g1	K19040	ATL76S	http://www.genome.jp/dbget-bin/www_bget?ko:K19040
c5710_g1	K05748	WASF2	http://www.genome.jp/dbget-bin/www_bget?ko:K05748	path:ko04520;path:ko04666;path:ko04810;path:ko05100;path:ko05131;path:ko05132;path:ko05231
c5946_g1	K10717	CYP735A	http://www.genome.jp/dbget-bin/www_bget?ko:K10717	path:ko00908;path:ko01100;path:ko01110
c5331_g1	K02932	RP-L5e, RPL5	http://www.genome.jp/dbget-bin/www_bget?ko:K02932	path:ko03010
c5428_g1	K09285	OVM, ANT	http://www.genome.jp/dbget-bin/www_bget?ko:K09285
c5640_g1	K14487	GH3	http://www.genome.jp/dbget-bin/www_bget?ko:K14487	path:ko04075
c5680_g1	K09419	HSFF	http://www.genome.jp/dbget-bin/www_bget?ko:K09419
c5680_g2	K09419	HSFF	http://www.genome.jp/dbget-bin/www_bget?ko:K09419
c52275_g1	K03671	trxA	http://www.genome.jp/dbget-bin/www_bget?ko:K03671	path:ko04621;path:ko05418
c53319_g1	K10251	HSD17B12, KAR, IFA38	http://www.genome.jp/dbget-bin/www_bget?ko:K10251	path:ko00062;path:ko00140;path:ko01040;path:ko01100;path:ko01110;path:ko01212
c52445_g1	K02995	RP-S8e, RPS8	http://www.genome.jp/dbget-bin/www_bget?ko:K02995	path:ko03010
c53291_g1	K00422	E1.10.3.1	http://www.genome.jp/dbget-bin/www_bget?ko:K00422	path:ko00350;path:ko00950;path:ko01100;path:ko01110
c53267_g1	K13248	PHOSPHO2	http://www.genome.jp/dbget-bin/www_bget?ko:K13248	path:ko00750;path:ko01100
c23125_g1	K17751	MYH6_7	http://www.genome.jp/dbget-bin/www_bget?ko:K17751	path:ko04260;path:ko04261;path:ko05416
c22795_g7	K15086	TPS14	http://www.genome.jp/dbget-bin/www_bget?ko:K15086	path:ko00902;path:ko01110;path:ko01130
c22840_g1	K00472	E1.14.11.2	http://www.genome.jp/dbget-bin/www_bget?ko:K00472	path:ko00330;path:ko01100
c22760_g1	K01301	NAALAD	http://www.genome.jp/dbget-bin/www_bget?ko:K01301
c22760_g4	K01301	NAALAD	http://www.genome.jp/dbget-bin/www_bget?ko:K01301
c23172_g12	K03124	TFIIB, GTF2B, SUA7, tfb	http://www.genome.jp/dbget-bin/www_bget?ko:K03124	path:ko03022;path:ko05169;path:ko05203
c23004_g1	K13993	HSP20	http://www.genome.jp/dbget-bin/www_bget?ko:K13993	path:ko04141
c22436_g1	K03635	MOCS2, moaE	http://www.genome.jp/dbget-bin/www_bget?ko:K03635	path:ko00790;path:ko01100;path:ko04122
c23104_g4	K01853	E5.4.99.8	http://www.genome.jp/dbget-bin/www_bget?ko:K01853	path:ko00100;path:ko01100;path:ko01110
c23104_g7	K01853	E5.4.99.8	http://www.genome.jp/dbget-bin/www_bget?ko:K01853	path:ko00100;path:ko01100;path:ko01110
c23281_g1	K16296	SCPL-I	http://www.genome.jp/dbget-bin/www_bget?ko:K16296
c23281_g2	K16296	SCPL-I	http://www.genome.jp/dbget-bin/www_bget?ko:K16296
c22925_g1	K00815	TAT	http://www.genome.jp/dbget-bin/www_bget?ko:K00815	path:ko00130;path:ko00270;path:ko00350;path:ko00360;path:ko00400;path:ko00401;path:ko00950;path:ko00960;path:ko01100;path:ko01110;path:ko01130;path:ko01230
c22925_g2	K00815	TAT	http://www.genome.jp/dbget-bin/www_bget?ko:K00815	path:ko00130;path:ko00270;path:ko00350;path:ko00360;path:ko00400;path:ko00401;path:ko00950;path:ko00960;path:ko01100;path:ko01110;path:ko01130;path:ko01230
c22417_g1	K06130	LYPLA2	http://www.genome.jp/dbget-bin/www_bget?ko:K06130	path:ko00564
c22441_g4	K16296	SCPL-I	http://www.genome.jp/dbget-bin/www_bget?ko:K16296
c22479_g1	K08235	E2.4.1.207	http://www.genome.jp/dbget-bin/www_bget?ko:K08235
c23284_g1	K05692	ACTB_G1	http://www.genome.jp/dbget-bin/www_bget?ko:K05692	path:ko04015;path:ko04145;path:ko04210;path:ko04390;path:ko04391;path:ko04510;path:ko04520;path:ko04530;path:ko04611;path:ko04670;path:ko04745;path:ko04810;path:ko04919;path:ko04921;path:ko05100;path:ko05110;path:ko05130;path:ko05131;path:ko05132;path:ko05164;path:ko05205;path:ko05410;path:ko05412;path:ko05414;path:ko05416;path:ko05418
c23284_g4	K05692	ACTB_G1	http://www.genome.jp/dbget-bin/www_bget?ko:K05692	path:ko04015;path:ko04145;path:ko04210;path:ko04390;path:ko04391;path:ko04510;path:ko04520;path:ko04530;path:ko04611;path:ko04670;path:ko04745;path:ko04810;path:ko04919;path:ko04921;path:ko05100;path:ko05110;path:ko05130;path:ko05131;path:ko05132;path:ko05164;path:ko05205;path:ko05410;path:ko05412;path:ko05414;path:ko05416;path:ko05418
c23182_g20	K05387	GRIP	http://www.genome.jp/dbget-bin/www_bget?ko:K05387
c23071_g1	K08081	TR1	http://www.genome.jp/dbget-bin/www_bget?ko:K08081	path:ko00960;path:ko01100;path:ko01110
c23071_g2	K08081	TR1	http://www.genome.jp/dbget-bin/www_bget?ko:K08081	path:ko00960;path:ko01100;path:ko01110
c22970_g1	K09422	MYBP	http://www.genome.jp/dbget-bin/www_bget?ko:K09422
c23242_g7	K14684	SLC25A23S	http://www.genome.jp/dbget-bin/www_bget?ko:K14684
c22718_g4	K01537	E3.6.3.8	http://www.genome.jp/dbget-bin/www_bget?ko:K01537
c22321_g1	K10144	RCHY1, PIRH2	http://www.genome.jp/dbget-bin/www_bget?ko:K10144	path:ko04115;path:ko04120;path:ko05162
c22969_g1	K09285	OVM, ANT	http://www.genome.jp/dbget-bin/www_bget?ko:K09285
c22851_g2	K09422	MYBP	http://www.genome.jp/dbget-bin/www_bget?ko:K09422
c22862_g3	K16903	TAA1	http://www.genome.jp/dbget-bin/www_bget?ko:K16903	path:ko00380;path:ko01100
c23204_g2	K01184	E3.2.1.15	http://www.genome.jp/dbget-bin/www_bget?ko:K01184	path:ko00040;path:ko01100
c22386_g2	K01805	xylA	http://www.genome.jp/dbget-bin/www_bget?ko:K01805	path:ko00040;path:ko00051;path:ko01100
c22562_g1	K11314	TADA2A, ADA2	http://www.genome.jp/dbget-bin/www_bget?ko:K11314
c23119_g1	K01555	FAH, fahA	http://www.genome.jp/dbget-bin/www_bget?ko:K01555	path:ko00350;path:ko00643;path:ko01100;path:ko01120
c23119_g2	K01555	FAH, fahA	http://www.genome.jp/dbget-bin/www_bget?ko:K01555	path:ko00350;path:ko00643;path:ko01100;path:ko01120
c22916_g8	K01641	E2.3.3.10	http://www.genome.jp/dbget-bin/www_bget?ko:K01641	path:ko00072;path:ko00280;path:ko00650;path:ko00900;path:ko01100;path:ko01110;path:ko01130
c22763_g2	K09422	MYBP	http://www.genome.jp/dbget-bin/www_bget?ko:K09422
c23101_g2	K06627	CCNA	http://www.genome.jp/dbget-bin/www_bget?ko:K06627	path:ko04110;path:ko04152;path:ko04914;path:ko05161;path:ko05169;path:ko05203
c22385_g1	K00432	E1.11.1.9	http://www.genome.jp/dbget-bin/www_bget?ko:K00432	path:ko00480;path:ko00590;path:ko04918
c22855_g1	K00276	AOC3, AOC2, tynA	http://www.genome.jp/dbget-bin/www_bget?ko:K00276	path:ko00260;path:ko00350;path:ko00360;path:ko00410;path:ko00950;path:ko00960;path:ko01100;path:ko01110
c22855_g3	K00276	AOC3, AOC2, tynA	http://www.genome.jp/dbget-bin/www_bget?ko:K00276	path:ko00260;path:ko00350;path:ko00360;path:ko00410;path:ko00950;path:ko00960;path:ko01100;path:ko01110
c23073_g2	K12449	AXS	http://www.genome.jp/dbget-bin/www_bget?ko:K12449	path:ko00520;path:ko01100
c22640_g2	K10046	GME	http://www.genome.jp/dbget-bin/www_bget?ko:K10046	path:ko00053;path:ko00520;path:ko01100;path:ko01110
c22640_g4	K10046	GME	http://www.genome.jp/dbget-bin/www_bget?ko:K10046	path:ko00053;path:ko00520;path:ko01100;path:ko01110
c22816_g1	K01051	E3.1.1.11	http://www.genome.jp/dbget-bin/www_bget?ko:K01051	path:ko00040;path:ko01100
c22338_g3	K07393	ECM4	http://www.genome.jp/dbget-bin/www_bget?ko:K07393
c23187_g1	K11140	ANPEP	http://www.genome.jp/dbget-bin/www_bget?ko:K11140	path:ko00480;path:ko01100;path:ko04614;path:ko04640
c22890_g1	K18857	ADH1	http://www.genome.jp/dbget-bin/www_bget?ko:K18857	path:ko00010;path:ko00071;path:ko00350;path:ko00592;path:ko01100;path:ko01110;path:ko01120
c22469_g2	K00162	PDHB, pdhB	http://www.genome.jp/dbget-bin/www_bget?ko:K00162	path:ko00010;path:ko00020;path:ko00620;path:ko01100;path:ko01110;path:ko01120;path:ko01130;path:ko01200;path:ko04066;path:ko04922;path:ko05230
c22326_g2	K06617	E2.4.1.82	http://www.genome.jp/dbget-bin/www_bget?ko:K06617	path:ko00052
c22984_g1	K08235	E2.4.1.207	http://www.genome.jp/dbget-bin/www_bget?ko:K08235
c22984_g2	K08235	E2.4.1.207	http://www.genome.jp/dbget-bin/www_bget?ko:K08235
c23328_g3	K10737	MCM8	http://www.genome.jp/dbget-bin/www_bget?ko:K10737
c23102_g1	K04799	FEN1, RAD2	http://www.genome.jp/dbget-bin/www_bget?ko:K04799	path:ko03030;path:ko03410;path:ko03450
c22475_g2	K00688	E2.4.1.1, glgP, PYG	http://www.genome.jp/dbget-bin/www_bget?ko:K00688	path:ko00500;path:ko01100;path:ko01110;path:ko02026;path:ko04910;path:ko04922;path:ko04931
c22349_g1	K13083	CYP75A	http://www.genome.jp/dbget-bin/www_bget?ko:K13083	path:ko00941;path:ko00944;path:ko01110
c22832_g1	K16296	SCPL-I	http://www.genome.jp/dbget-bin/www_bget?ko:K16296
c22854_g2	K15382	SLC50A, SWEET	http://www.genome.jp/dbget-bin/www_bget?ko:K15382
c22698_g1	K04733	IRAK4	http://www.genome.jp/dbget-bin/www_bget?ko:K04733	path:ko04064;path:ko04620;path:ko04621;path:ko04624;path:ko04722;path:ko05133;path:ko05140;path:ko05142;path:ko05145;path:ko05152;path:ko05162;path:ko05164
c22773_g1	K00036	G6PD, zwf	http://www.genome.jp/dbget-bin/www_bget?ko:K00036	path:ko00030;path:ko00480;path:ko01100;path:ko01110;path:ko01120;path:ko01130;path:ko01200;path:ko05230
c22682_g1	K09422	MYBP	http://www.genome.jp/dbget-bin/www_bget?ko:K09422
c22845_g3	K10406	KIFC2_3	http://www.genome.jp/dbget-bin/www_bget?ko:K10406
c23138_g1	K07407	E3.2.1.22B, galA, rafA	http://www.genome.jp/dbget-bin/www_bget?ko:K07407	path:ko00052;path:ko00561;path:ko00600;path:ko00603
c23337_g3	K01623	ALDO	http://www.genome.jp/dbget-bin/www_bget?ko:K01623	path:ko00010;path:ko00030;path:ko00051;path:ko00680;path:ko00710;path:ko01100;path:ko01110;path:ko01120;path:ko01130;path:ko01200;path:ko01230
c23055_g1	K02320	POLA1	http://www.genome.jp/dbget-bin/www_bget?ko:K02320	path:ko00230;path:ko00240;path:ko01100;path:ko03030
c23240_g1	K14638	SLC15A3_4, PHT	http://www.genome.jp/dbget-bin/www_bget?ko:K14638
c22749_g1	K01205	NAGLU	http://www.genome.jp/dbget-bin/www_bget?ko:K01205	path:ko00531;path:ko01100;path:ko04142
c22348_g1	K17338	REEP1_2_3_4	http://www.genome.jp/dbget-bin/www_bget?ko:K17338
c22644_g1	K15813	LUP4	http://www.genome.jp/dbget-bin/www_bget?ko:K15813	path:ko00909;path:ko01110
c22644_g2	K15813	LUP4	http://www.genome.jp/dbget-bin/www_bget?ko:K15813	path:ko00909;path:ko01110
c22817_g2	K17501	PPM1E, POPX1	http://www.genome.jp/dbget-bin/www_bget?ko:K17501
c23089_g1	K15777	DOPA	http://www.genome.jp/dbget-bin/www_bget?ko:K15777	path:ko00965
c23089_g7	K14488	SAUR	http://www.genome.jp/dbget-bin/www_bget?ko:K14488	path:ko04075
c22979_g1	K08486	STX1B_2_3	http://www.genome.jp/dbget-bin/www_bget?ko:K08486	path:ko04130;path:ko04721
c23147_g1	K10400	KIF15	http://www.genome.jp/dbget-bin/www_bget?ko:K10400
c22950_g1	K09884	AQPN	http://www.genome.jp/dbget-bin/www_bget?ko:K09884
c23084_g1	K13066	E2.1.1.68, COMT	http://www.genome.jp/dbget-bin/www_bget?ko:K13066	path:ko00940;path:ko01100;path:ko01110
c13175_g2	K11251	H2A	http://www.genome.jp/dbget-bin/www_bget?ko:K11251	path:ko05034;path:ko05322
c13066_g1	K12886	HNRNPK	http://www.genome.jp/dbget-bin/www_bget?ko:K12886	path:ko03040;path:ko05168;path:ko05203;path:ko05206
c13106_g2	K13027	CYP79A1	http://www.genome.jp/dbget-bin/www_bget?ko:K13027	path:ko00460;path:ko00966;path:ko01110;path:ko01210
c12982_g1	K02993	RP-S7e, RPS7	http://www.genome.jp/dbget-bin/www_bget?ko:K02993	path:ko03010
c13076_g1	K09422	MYBP	http://www.genome.jp/dbget-bin/www_bget?ko:K09422
c12789_g1	K09874	NIP	http://www.genome.jp/dbget-bin/www_bget?ko:K09874
c12995_g1	K13667	RUMI, KTELC1	http://www.genome.jp/dbget-bin/www_bget?ko:K13667	path:ko00514
c12535_g1	K02866	RP-L10e, RPL10	http://www.genome.jp/dbget-bin/www_bget?ko:K02866	path:ko03010
c12422_g1	K08967	mtnD, mtnZ, ADI1	http://www.genome.jp/dbget-bin/www_bget?ko:K08967	path:ko00270;path:ko01100
c12845_g1	K14486	K14486, ARF	http://www.genome.jp/dbget-bin/www_bget?ko:K14486	path:ko04075
c12799_g1	K08235	E2.4.1.207	http://www.genome.jp/dbget-bin/www_bget?ko:K08235
c12566_g1	K18810	CYCD1_2_4	http://www.genome.jp/dbget-bin/www_bget?ko:K18810
c12529_g1	K16296	SCPL-I	http://www.genome.jp/dbget-bin/www_bget?ko:K16296
c12475_g1	K01102	PDP	http://www.genome.jp/dbget-bin/www_bget?ko:K01102
c12551_g1	K01674	cah	http://www.genome.jp/dbget-bin/www_bget?ko:K01674	path:ko00910
c12620_g1	K10775	E4.3.1.24	http://www.genome.jp/dbget-bin/www_bget?ko:K10775	path:ko00360;path:ko00940;path:ko01100;path:ko01110
c13197_g1	K03265	ETF1, ERF1	http://www.genome.jp/dbget-bin/www_bget?ko:K03265	path:ko03015
c12303_g1	K09338	HD-ZIP	http://www.genome.jp/dbget-bin/www_bget?ko:K09338
c13285_g1	K19041	RNF38_44	http://www.genome.jp/dbget-bin/www_bget?ko:K19041
c12802_g1	K05909	E1.10.3.2	http://www.genome.jp/dbget-bin/www_bget?ko:K05909
c13168_g1	K05868	CCNB	http://www.genome.jp/dbget-bin/www_bget?ko:K05868	path:ko04068;path:ko04110;path:ko04115;path:ko04914
c12567_g1	K13993	HSP20	http://www.genome.jp/dbget-bin/www_bget?ko:K13993	path:ko04141
c13054_g1	K02960	RP-S16e, RPS16	http://www.genome.jp/dbget-bin/www_bget?ko:K02960	path:ko03010
c12619_g1	K10775	E4.3.1.24	http://www.genome.jp/dbget-bin/www_bget?ko:K10775	path:ko00360;path:ko00940;path:ko01100;path:ko01110
c54760_g1	K02953	RP-S13e, RPS13	http://www.genome.jp/dbget-bin/www_bget?ko:K02953	path:ko03010
c48044_g1	K02984	RP-S3Ae, RPS3A	http://www.genome.jp/dbget-bin/www_bget?ko:K02984	path:ko03010
c48018_g1	K12356	UGT72E	http://www.genome.jp/dbget-bin/www_bget?ko:K12356	path:ko00940
c48230_g1	K02885	RP-L19e, RPL19	http://www.genome.jp/dbget-bin/www_bget?ko:K02885	path:ko03010
c10658_g2	K00924	E2.7.1.-	http://www.genome.jp/dbget-bin/www_bget?ko:K00924
c10971_g1	K06688	UBE2C, UBC11	http://www.genome.jp/dbget-bin/www_bget?ko:K06688	path:ko04120
c11020_g2	K11251	H2A	http://www.genome.jp/dbget-bin/www_bget?ko:K11251	path:ko05034;path:ko05322
c10786_g1	K09422	MYBP	http://www.genome.jp/dbget-bin/www_bget?ko:K09422
c10773_g1	K07198	PRKAA, AMPK	http://www.genome.jp/dbget-bin/www_bget?ko:K07198	path:ko04068;path:ko04140;path:ko04150;path:ko04151;path:ko04152;path:ko04211;path:ko04213;path:ko04371;path:ko04530;path:ko04710;path:ko04910;path:ko04920;path:ko04921;path:ko04922;path:ko04931;path:ko04932;path:ko05410;path:ko05418
c10773_g2	K07198	PRKAA, AMPK	http://www.genome.jp/dbget-bin/www_bget?ko:K07198	path:ko04068;path:ko04140;path:ko04150;path:ko04151;path:ko04152;path:ko04211;path:ko04213;path:ko04371;path:ko04530;path:ko04710;path:ko04910;path:ko04920;path:ko04921;path:ko04922;path:ko04931;path:ko04932;path:ko05410;path:ko05418
c10773_g3	K07198	PRKAA, AMPK	http://www.genome.jp/dbget-bin/www_bget?ko:K07198	path:ko04068;path:ko04140;path:ko04150;path:ko04151;path:ko04152;path:ko04211;path:ko04213;path:ko04371;path:ko04530;path:ko04710;path:ko04910;path:ko04920;path:ko04921;path:ko04922;path:ko04931;path:ko04932;path:ko05410;path:ko05418
c11091_g2	K08056	PDIA3, GRP58	http://www.genome.jp/dbget-bin/www_bget?ko:K08056	path:ko04141;path:ko04612
c10779_g1	K11278	NPM3	http://www.genome.jp/dbget-bin/www_bget?ko:K11278
c10976_g1	K03671	trxA	http://www.genome.jp/dbget-bin/www_bget?ko:K03671	path:ko04621;path:ko05418
c10511_g1	K11547	NDC80, HEC1, TID3	http://www.genome.jp/dbget-bin/www_bget?ko:K11547
c10992_g1	K11253	H3	http://www.genome.jp/dbget-bin/www_bget?ko:K11253	path:ko05034;path:ko05202;path:ko05322
c10992_g2	K11253	H3	http://www.genome.jp/dbget-bin/www_bget?ko:K11253	path:ko05034;path:ko05202;path:ko05322
c10381_g1	K14488	SAUR	http://www.genome.jp/dbget-bin/www_bget?ko:K14488	path:ko04075
c11045_g1	K02133	ATPeF1B, ATP5B, ATP2	http://www.genome.jp/dbget-bin/www_bget?ko:K02133	path:ko00190;path:ko01100;path:ko05010;path:ko05012;path:ko05016
c10754_g1	K00430	E1.11.1.7	http://www.genome.jp/dbget-bin/www_bget?ko:K00430	path:ko00940;path:ko01100;path:ko01110
c10296_g1	K00134	GAPDH, gapA	http://www.genome.jp/dbget-bin/www_bget?ko:K00134	path:ko00010;path:ko00710;path:ko01100;path:ko01110;path:ko01120;path:ko01130;path:ko01200;path:ko01230;path:ko04066;path:ko05010
c10296_g2	K00134	GAPDH, gapA	http://www.genome.jp/dbget-bin/www_bget?ko:K00134	path:ko00010;path:ko00710;path:ko01100;path:ko01110;path:ko01120;path:ko01130;path:ko01200;path:ko01230;path:ko04066;path:ko05010
c11122_g2	K06237	COL4A	http://www.genome.jp/dbget-bin/www_bget?ko:K06237	path:ko04151;path:ko04510;path:ko04512;path:ko04933;path:ko04974;path:ko05146;path:ko05200;path:ko05222
c10678_g1	K03234	EEF2	http://www.genome.jp/dbget-bin/www_bget?ko:K03234	path:ko04152;path:ko04921
c11225_g1	K02949	RP-S11e, RPS11	http://www.genome.jp/dbget-bin/www_bget?ko:K02949	path:ko03010
c10864_g1	K04733	IRAK4	http://www.genome.jp/dbget-bin/www_bget?ko:K04733	path:ko04064;path:ko04620;path:ko04621;path:ko04624;path:ko04722;path:ko05133;path:ko05140;path:ko05142;path:ko05145;path:ko05152;path:ko05162;path:ko05164
c3194_g1	K18787	ACL5	http://www.genome.jp/dbget-bin/www_bget?ko:K18787
c4101_g1	K14488	SAUR	http://www.genome.jp/dbget-bin/www_bget?ko:K14488	path:ko04075
c3189_g1	K14488	SAUR	http://www.genome.jp/dbget-bin/www_bget?ko:K14488	path:ko04075
c3189_g2	K14488	SAUR	http://www.genome.jp/dbget-bin/www_bget?ko:K14488	path:ko04075
c3445_g2	K13457	RPM1, RPS3	http://www.genome.jp/dbget-bin/www_bget?ko:K13457	path:ko04626
c3426_g1	K11093	SNRP70	http://www.genome.jp/dbget-bin/www_bget?ko:K11093	path:ko03040
c3969_g1	K00413	CYC1, CYT1, petC	http://www.genome.jp/dbget-bin/www_bget?ko:K00413	path:ko00190;path:ko01100;path:ko02020;path:ko04260;path:ko04932;path:ko05010;path:ko05012;path:ko05016
c3455_g1	K09422	MYBP	http://www.genome.jp/dbget-bin/www_bget?ko:K09422
c3909_g1	K17943	PUM	http://www.genome.jp/dbget-bin/www_bget?ko:K17943
c4072_g1	K10807	RRM1	http://www.genome.jp/dbget-bin/www_bget?ko:K10807	path:ko00230;path:ko00240;path:ko00480;path:ko01100
c3474_g1	K06627	CCNA	http://www.genome.jp/dbget-bin/www_bget?ko:K06627	path:ko04110;path:ko04152;path:ko04914;path:ko05161;path:ko05169;path:ko05203
c3527_g1	K18195	RGL4, rhiE	http://www.genome.jp/dbget-bin/www_bget?ko:K18195
c3724_g1	K11491	NCAPD3	http://www.genome.jp/dbget-bin/www_bget?ko:K11491
c3720_g1	K18812	CYCD6	http://www.genome.jp/dbget-bin/www_bget?ko:K18812
c3014_g1	K04077	groEL, HSPD1	http://www.genome.jp/dbget-bin/www_bget?ko:K04077	path:ko03018;path:ko04212;path:ko04940;path:ko05134;path:ko05152
c3484_g1	K01899	LSC1	http://www.genome.jp/dbget-bin/www_bget?ko:K01899	path:ko00020;path:ko00640;path:ko01100;path:ko01110;path:ko01120;path:ko01130;path:ko01200
c3476_g1	K02128	ATPeF0C, ATP5G, ATP9	http://www.genome.jp/dbget-bin/www_bget?ko:K02128	path:ko00190;path:ko01100;path:ko05010;path:ko05012;path:ko05016
c3353_g1	K08486	STX1B_2_3	http://www.genome.jp/dbget-bin/www_bget?ko:K08486	path:ko04130;path:ko04721
c3180_g1	K10760	IPT	http://www.genome.jp/dbget-bin/www_bget?ko:K10760	path:ko00908;path:ko01100;path:ko01110
c3355_g1	K02150	ATPeV1E, ATP6E	http://www.genome.jp/dbget-bin/www_bget?ko:K02150	path:ko00190;path:ko01100;path:ko04145;path:ko04150;path:ko04721;path:ko04966;path:ko05110;path:ko05120;path:ko05323
c36321_g1	K01892	HARS, hisS	http://www.genome.jp/dbget-bin/www_bget?ko:K01892	path:ko00970
c36720_g1	K09276	YBX1, NSEP1	http://www.genome.jp/dbget-bin/www_bget?ko:K09276
c2873_g1	K09422	MYBP	http://www.genome.jp/dbget-bin/www_bget?ko:K09422
c2388_g1	K00430	E1.11.1.7	http://www.genome.jp/dbget-bin/www_bget?ko:K00430	path:ko00940;path:ko01100;path:ko01110
c2819_g1	K05933	E1.14.17.4	http://www.genome.jp/dbget-bin/www_bget?ko:K05933	path:ko00270;path:ko01100;path:ko01110
c2287_g1	K03320	amt, AMT, MEP	http://www.genome.jp/dbget-bin/www_bget?ko:K03320
c2712_g1	K15919	HPR2	http://www.genome.jp/dbget-bin/www_bget?ko:K15919	path:ko00260;path:ko00630;path:ko01100;path:ko01110;path:ko01130;path:ko01200
c2507_g1	K02155	ATPeV0C, ATP6L	http://www.genome.jp/dbget-bin/www_bget?ko:K02155	path:ko00190;path:ko01100;path:ko04142;path:ko04145;path:ko04721;path:ko04966;path:ko05110;path:ko05120;path:ko05152;path:ko05323
c2112_g1	K00030	IDH3	http://www.genome.jp/dbget-bin/www_bget?ko:K00030	path:ko00020;path:ko01100;path:ko01110;path:ko01120;path:ko01130;path:ko01200;path:ko01210;path:ko01230
c2827_g1	K17479	GRXCR1	http://www.genome.jp/dbget-bin/www_bget?ko:K17479
c2634_g1	K10808	RRM2	http://www.genome.jp/dbget-bin/www_bget?ko:K10808	path:ko00230;path:ko00240;path:ko00480;path:ko01100;path:ko04115
c2811_g1	K18211	SNAP25	http://www.genome.jp/dbget-bin/www_bget?ko:K18211	path:ko04721;path:ko04911
c2638_g1	K02981	RP-S2e, RPS2	http://www.genome.jp/dbget-bin/www_bget?ko:K02981	path:ko03010
c2481_g1	K11498	CENPE	http://www.genome.jp/dbget-bin/www_bget?ko:K11498
c2854_g2	K00850	pfkA, PFK	http://www.genome.jp/dbget-bin/www_bget?ko:K00850	path:ko00010;path:ko00030;path:ko00051;path:ko00052;path:ko00680;path:ko01100;path:ko01110;path:ko01120;path:ko01130;path:ko01200;path:ko01230;path:ko03018;path:ko04152;path:ko05230
c2785_g1	K02998	RP-SAe, RPSA	http://www.genome.jp/dbget-bin/www_bget?ko:K02998	path:ko03010
c2196_g1	K08235	E2.4.1.207	http://www.genome.jp/dbget-bin/www_bget?ko:K08235
c2436_g1	K06675	SMC4	http://www.genome.jp/dbget-bin/www_bget?ko:K06675	path:ko04111
c2298_g1	K05282	E1.14.11.12	http://www.genome.jp/dbget-bin/www_bget?ko:K05282	path:ko00904;path:ko01100;path:ko01110
c2595_g1	K02900	RP-L27Ae, RPL27A	http://www.genome.jp/dbget-bin/www_bget?ko:K02900	path:ko03010
c2199_g1	K15040	VDAC2	http://www.genome.jp/dbget-bin/www_bget?ko:K15040	path:ko04020;path:ko04022;path:ko04621;path:ko05012;path:ko05016;path:ko05166
c2435_g1	K02541	MCM3	http://www.genome.jp/dbget-bin/www_bget?ko:K02541	path:ko03030;path:ko04110;path:ko04111;path:ko04113
c49357_g1	K16903	TAA1	http://www.genome.jp/dbget-bin/www_bget?ko:K16903	path:ko00380;path:ko01100
c7011_g1	K06630	YWHAE	http://www.genome.jp/dbget-bin/www_bget?ko:K06630	path:ko04011;path:ko04110;path:ko04114;path:ko04151;path:ko04390;path:ko04391;path:ko04722;path:ko05169;path:ko05203
c7022_g1	K00430	E1.11.1.7	http://www.genome.jp/dbget-bin/www_bget?ko:K00430	path:ko00940;path:ko01100;path:ko01110
c6509_g1	K00432	E1.11.1.9	http://www.genome.jp/dbget-bin/www_bget?ko:K00432	path:ko00480;path:ko00590;path:ko04918
c7123_g1	K09276	YBX1, NSEP1	http://www.genome.jp/dbget-bin/www_bget?ko:K09276
c7030_g1	K17912	CCD7	http://www.genome.jp/dbget-bin/www_bget?ko:K17912	path:ko00906
c6882_g1	K08900	BCS1	http://www.genome.jp/dbget-bin/www_bget?ko:K08900
c30040_g1	K15813	LUP4	http://www.genome.jp/dbget-bin/www_bget?ko:K15813	path:ko00909;path:ko01110
c29477_g1	K15378	SLC45A1_2_4	http://www.genome.jp/dbget-bin/www_bget?ko:K15378
c39405_g1	K02974	RP-S24e, RPS24	http://www.genome.jp/dbget-bin/www_bget?ko:K02974	path:ko03010
c40064_g1	K01623	ALDO	http://www.genome.jp/dbget-bin/www_bget?ko:K01623	path:ko00010;path:ko00030;path:ko00051;path:ko00680;path:ko00710;path:ko01100;path:ko01110;path:ko01120;path:ko01130;path:ko01200;path:ko01230
c39618_g1	K02263	COX4	http://www.genome.jp/dbget-bin/www_bget?ko:K02263	path:ko00190;path:ko01100;path:ko04260;path:ko04932;path:ko05010;path:ko05012;path:ko05016
c39905_g1	K02883	RP-L18e, RPL18	http://www.genome.jp/dbget-bin/www_bget?ko:K02883	path:ko03010
c39516_g1	K02917	RP-L35Ae, RPL35A	http://www.genome.jp/dbget-bin/www_bget?ko:K02917	path:ko03010
c28642_g1	K08065	NFYB	http://www.genome.jp/dbget-bin/www_bget?ko:K08065	path:ko04612;path:ko05152;path:ko05166
c28415_g1	K02930	RP-L4e, RPL4	http://www.genome.jp/dbget-bin/www_bget?ko:K02930	path:ko03010
c1953_g1	K02256	COX1	http://www.genome.jp/dbget-bin/www_bget?ko:K02256	path:ko00190;path:ko01100;path:ko04260;path:ko04932;path:ko05010;path:ko05012;path:ko05016
c1453_g1	K02941	RP-LP0, RPLP0	http://www.genome.jp/dbget-bin/www_bget?ko:K02941	path:ko03010
c1226_g1	K12450	RHM	http://www.genome.jp/dbget-bin/www_bget?ko:K12450	path:ko00520
c1410_g1	K13448	CML	http://www.genome.jp/dbget-bin/www_bget?ko:K13448	path:ko04626
c1151_g1	K12338	UGT75C1	http://www.genome.jp/dbget-bin/www_bget?ko:K12338	path:ko00942
c1346_g1	K15397	KCS	http://www.genome.jp/dbget-bin/www_bget?ko:K15397	path:ko00062;path:ko01110
c954_g1	K00933	E2.7.3.2	http://www.genome.jp/dbget-bin/www_bget?ko:K00933	path:ko00330;path:ko01100
c1155_g1	K11251	H2A	http://www.genome.jp/dbget-bin/www_bget?ko:K11251	path:ko05034;path:ko05322
c2049_g1	K09872	PIP	http://www.genome.jp/dbget-bin/www_bget?ko:K09872
c966_g1	K09519	DNAJB13	http://www.genome.jp/dbget-bin/www_bget?ko:K09519
c32926_g1	K05909	E1.10.3.2	http://www.genome.jp/dbget-bin/www_bget?ko:K05909
c32553_g1	K08738	CYC	http://www.genome.jp/dbget-bin/www_bget?ko:K08738	path:ko00920;path:ko01100;path:ko01120;path:ko01524;path:ko02020;path:ko04115;path:ko04210;path:ko04214;path:ko04215;path:ko04932;path:ko05010;path:ko05012;path:ko05014;path:ko05016;path:ko05134;path:ko05145;path:ko05152;path:ko05161;path:ko05164;path:ko05168;path:ko05200;path:ko05210;path:ko05222;path:ko05416
c32396_g1	K09565	PPIF	http://www.genome.jp/dbget-bin/www_bget?ko:K09565	path:ko04020;path:ko04022;path:ko05012;path:ko05016;path:ko05145
c32730_g1	K01527	EGD1, BTF3	http://www.genome.jp/dbget-bin/www_bget?ko:K01527	path:ko04214
c32939_g1	K01184	E3.2.1.15	http://www.genome.jp/dbget-bin/www_bget?ko:K01184	path:ko00040;path:ko01100
c33195_g1	K02152	ATPeV1G, ATP6G	http://www.genome.jp/dbget-bin/www_bget?ko:K02152	path:ko00190;path:ko01100;path:ko04145;path:ko04150;path:ko04721;path:ko04966;path:ko05110;path:ko05120;path:ko05323
c32287_g1	K09422	MYBP	http://www.genome.jp/dbget-bin/www_bget?ko:K09422
c32428_g1	K02865	RP-L10Ae, RPL10A	http://www.genome.jp/dbget-bin/www_bget?ko:K02865	path:ko03010
c32516_g1	K12657	ALDH18A1, P5CS	http://www.genome.jp/dbget-bin/www_bget?ko:K12657	path:ko00330;path:ko01100;path:ko01110;path:ko01230
c32688_g1	K14773	UTP23	http://www.genome.jp/dbget-bin/www_bget?ko:K14773
c33057_g1	K11140	ANPEP	http://www.genome.jp/dbget-bin/www_bget?ko:K11140	path:ko00480;path:ko01100;path:ko04614;path:ko04640
c32294_g1	K11253	H3	http://www.genome.jp/dbget-bin/www_bget?ko:K11253	path:ko05034;path:ko05202;path:ko05322
c4595_g1	K02128	ATPeF0C, ATP5G, ATP9	http://www.genome.jp/dbget-bin/www_bget?ko:K02128	path:ko00190;path:ko01100;path:ko05010;path:ko05012;path:ko05016
c4184_g1	K02882	RP-L18Ae, RPL18A	http://www.genome.jp/dbget-bin/www_bget?ko:K02882	path:ko03010
c4151_g1	K03102	SQD	http://www.genome.jp/dbget-bin/www_bget?ko:K03102	path:ko04320
c4205_g1	K01213	E3.2.1.67	http://www.genome.jp/dbget-bin/www_bget?ko:K01213	path:ko00040;path:ko01100
c4674_g1	K00412	CYTB, petB	http://www.genome.jp/dbget-bin/www_bget?ko:K00412	path:ko00190;path:ko01100;path:ko02020;path:ko04260;path:ko04932;path:ko05010;path:ko05012;path:ko05016
c4251_g1	K07904	RAB11A	http://www.genome.jp/dbget-bin/www_bget?ko:K07904	path:ko04144;path:ko04961;path:ko04962;path:ko04972
c4211_g1	K04121	E4.2.3.19	http://www.genome.jp/dbget-bin/www_bget?ko:K04121	path:ko00904;path:ko01100;path:ko01110
c4413_g1	K09422	MYBP	http://www.genome.jp/dbget-bin/www_bget?ko:K09422
c4253_g1	K02981	RP-S2e, RPS2	http://www.genome.jp/dbget-bin/www_bget?ko:K02981	path:ko03010
c4103_g1	K09250	CNBP	http://www.genome.jp/dbget-bin/www_bget?ko:K09250
c4345_g2	K02126	ATPeF0A, MTATP6, ATP6	http://www.genome.jp/dbget-bin/www_bget?ko:K02126	path:ko00190;path:ko01100;path:ko05010;path:ko05012;path:ko05016
c4137_g1	K13199	SERBP1	http://www.genome.jp/dbget-bin/www_bget?ko:K13199
c4485_g2	K02147	ATPeV1B, ATP6B	http://www.genome.jp/dbget-bin/www_bget?ko:K02147	path:ko00190;path:ko01100;path:ko04145;path:ko04150;path:ko04721;path:ko04966;path:ko05110;path:ko05120;path:ko05323
c34705_g1	K02934	RP-L6e, RPL6	http://www.genome.jp/dbget-bin/www_bget?ko:K02934	path:ko03010
c34376_g1	K02991	RP-S6e, RPS6	http://www.genome.jp/dbget-bin/www_bget?ko:K02991	path:ko01521;path:ko03010;path:ko04066;path:ko04150;path:ko04151;path:ko04371;path:ko04910;path:ko05205
c34589_g1	K09422	MYBP	http://www.genome.jp/dbget-bin/www_bget?ko:K09422
c35004_g1	K02934	RP-L6e, RPL6	http://www.genome.jp/dbget-bin/www_bget?ko:K02934	path:ko03010
c26330_g1	K11253	H3	http://www.genome.jp/dbget-bin/www_bget?ko:K11253	path:ko05034;path:ko05202;path:ko05322
c26353_g1	K12891	SFRS2	http://www.genome.jp/dbget-bin/www_bget?ko:K12891	path:ko03040;path:ko05168
c26697_g1	K00026	MDH2	http://www.genome.jp/dbget-bin/www_bget?ko:K00026	path:ko00020;path:ko00270;path:ko00620;path:ko00630;path:ko00710;path:ko01100;path:ko01110;path:ko01120;path:ko01130;path:ko01200
c26500_g1	K02262	COX3	http://www.genome.jp/dbget-bin/www_bget?ko:K02262	path:ko00190;path:ko01100;path:ko04260;path:ko04932;path:ko05010;path:ko05012;path:ko05016
c26641_g1	K12462	ARHGDI, RHOGDI	http://www.genome.jp/dbget-bin/www_bget?ko:K12462	path:ko04722;path:ko04962
c26485_g1	K09580	PDIA1, P4HB	http://www.genome.jp/dbget-bin/www_bget?ko:K09580	path:ko04141
c26857_g1	K02873	RP-L13e, RPL13	http://www.genome.jp/dbget-bin/www_bget?ko:K02873	path:ko03010
c26859_g1	K02932	RP-L5e, RPL5	http://www.genome.jp/dbget-bin/www_bget?ko:K02932	path:ko03010
c26840_g1	K08002	MMP24	http://www.genome.jp/dbget-bin/www_bget?ko:K08002
c45388_g1	K01637	E4.1.3.1, aceA	http://www.genome.jp/dbget-bin/www_bget?ko:K01637	path:ko00630;path:ko01100;path:ko01110;path:ko01120;path:ko01200
c45438_g1	K17732	PMPCB, MAS1	http://www.genome.jp/dbget-bin/www_bget?ko:K17732
c46047_g1	K02983	RP-S30e, RPS30	http://www.genome.jp/dbget-bin/www_bget?ko:K02983	path:ko03010
c45857_g1	K07511	ECHS1	http://www.genome.jp/dbget-bin/www_bget?ko:K07511	path:ko00062;path:ko00071;path:ko00280;path:ko00310;path:ko00380;path:ko00410;path:ko00627;path:ko00640;path:ko00650;path:ko00930;path:ko01100;path:ko01110;path:ko01120;path:ko01130;path:ko01200;path:ko01212
c45533_g1	K03320	amt, AMT, MEP	http://www.genome.jp/dbget-bin/www_bget?ko:K03320
c45878_g1	K02903	RP-L28e, RPL28	http://www.genome.jp/dbget-bin/www_bget?ko:K02903	path:ko03010
c38810_g1	K02912	RP-L32e, RPL32	http://www.genome.jp/dbget-bin/www_bget?ko:K02912	path:ko03010
c38995_g1	K14488	SAUR	http://www.genome.jp/dbget-bin/www_bget?ko:K14488	path:ko04075
c39268_g1	K16818	DAD1	http://www.genome.jp/dbget-bin/www_bget?ko:K16818	path:ko00564;path:ko00592;path:ko01100;path:ko01110
c38377_g1	K02938	RP-L8e, RPL8	http://www.genome.jp/dbget-bin/www_bget?ko:K02938	path:ko03010
c38296_g1	K15397	KCS	http://www.genome.jp/dbget-bin/www_bget?ko:K15397	path:ko00062;path:ko01110
c38344_g1	K09874	NIP	http://www.genome.jp/dbget-bin/www_bget?ko:K09874
c38896_g1	K09568	FKBP1	http://www.genome.jp/dbget-bin/www_bget?ko:K09568
c38349_g1	K09422	MYBP	http://www.genome.jp/dbget-bin/www_bget?ko:K09422
c59717_g1	K09286	EREBP	http://www.genome.jp/dbget-bin/www_bget?ko:K09286
c59696_g1	K05759	PFN	http://www.genome.jp/dbget-bin/www_bget?ko:K05759	path:ko04013;path:ko04015;path:ko04810;path:ko05131;path:ko05132
c59254_g1	K14638	SLC15A3_4, PHT	http://www.genome.jp/dbget-bin/www_bget?ko:K14638
c59537_g1	K02943	RP-LP2, RPLP2	http://www.genome.jp/dbget-bin/www_bget?ko:K02943	path:ko03010
c60288_g1	K12153	CYP79A2	http://www.genome.jp/dbget-bin/www_bget?ko:K12153	path:ko00460;path:ko00966;path:ko01110;path:ko01210
c15926_g2	K13947	PIN	http://www.genome.jp/dbget-bin/www_bget?ko:K13947
c15926_g3	K13947	PIN	http://www.genome.jp/dbget-bin/www_bget?ko:K13947
c15812_g1	K04802	PCNA	http://www.genome.jp/dbget-bin/www_bget?ko:K04802	path:ko03030;path:ko03410;path:ko03420;path:ko03430;path:ko04110;path:ko04530;path:ko05161;path:ko05166
c16170_g1	K02966	RP-S19e, RPS19	http://www.genome.jp/dbget-bin/www_bget?ko:K02966	path:ko03010
c15771_g1	K02927	RP-L40e, RPL40	http://www.genome.jp/dbget-bin/www_bget?ko:K02927	path:ko03010
c15500_g1	K03294	TC.APA	http://www.genome.jp/dbget-bin/www_bget?ko:K03294
c15691_g1	K05280	E1.14.13.21	http://www.genome.jp/dbget-bin/www_bget?ko:K05280	path:ko00941;path:ko00944;path:ko01100;path:ko01110
c15666_g1	K13754	SLC24A6, NCKX6	http://www.genome.jp/dbget-bin/www_bget?ko:K13754
c15799_g1	K10739	RFA2, RPA2	http://www.genome.jp/dbget-bin/www_bget?ko:K10739	path:ko03030;path:ko03420;path:ko03430;path:ko03440;path:ko03460
c15548_g2	K05674	ABCC10	http://www.genome.jp/dbget-bin/www_bget?ko:K05674	path:ko02010
c15745_g1	K01674	cah	http://www.genome.jp/dbget-bin/www_bget?ko:K01674	path:ko00910
c15728_g1	K01859	E5.5.1.6	http://www.genome.jp/dbget-bin/www_bget?ko:K01859	path:ko00941;path:ko01100;path:ko01110
c15965_g1	K19706	FAH	http://www.genome.jp/dbget-bin/www_bget?ko:K19706
c15892_g1	K17964	LRPPRC	http://www.genome.jp/dbget-bin/www_bget?ko:K17964
c16105_g1	K14638	SLC15A3_4, PHT	http://www.genome.jp/dbget-bin/www_bget?ko:K14638
c16144_g1	K09542	CRYAB	http://www.genome.jp/dbget-bin/www_bget?ko:K09542	path:ko04141;path:ko04213
c15845_g1	K18646	ANP32A_C_D	http://www.genome.jp/dbget-bin/www_bget?ko:K18646
c15752_g1	K16297	SCPL-II	http://www.genome.jp/dbget-bin/www_bget?ko:K16297
c16117_g2	K10802	HMGB1	http://www.genome.jp/dbget-bin/www_bget?ko:K10802	path:ko03410;path:ko04140
c15580_g1	K03386	E1.11.1.15, PRDX, ahpC	http://www.genome.jp/dbget-bin/www_bget?ko:K03386	path:ko04214
c16043_g1	K15084	SLC25A16, GDA, LEU5	http://www.genome.jp/dbget-bin/www_bget?ko:K15084
c16227_g1	K15813	LUP4	http://www.genome.jp/dbget-bin/www_bget?ko:K15813	path:ko00909;path:ko01110
c15394_g2	K10666	RNF5	http://www.genome.jp/dbget-bin/www_bget?ko:K10666	path:ko04141
c15849_g1	K01728	pel	http://www.genome.jp/dbget-bin/www_bget?ko:K01728	path:ko00040;path:ko02024
c15792_g1	K03113	EIF1, SUI1	http://www.genome.jp/dbget-bin/www_bget?ko:K03113	path:ko03013
c15947_g1	K14488	SAUR	http://www.genome.jp/dbget-bin/www_bget?ko:K14488	path:ko04075
c15947_g2	K14488	SAUR	http://www.genome.jp/dbget-bin/www_bget?ko:K14488	path:ko04075
c16053_g1	K15402	CYP86B1	http://www.genome.jp/dbget-bin/www_bget?ko:K15402	path:ko00073
c15848_g2	K01184	E3.2.1.15	http://www.genome.jp/dbget-bin/www_bget?ko:K01184	path:ko00040;path:ko01100
c15534_g1	K02183	CALM	http://www.genome.jp/dbget-bin/www_bget?ko:K02183	path:ko04014;path:ko04015;path:ko04016;path:ko04020;path:ko04022;path:ko04024;path:ko04070;path:ko04114;path:ko04261;path:ko04270;path:ko04371;path:ko04626;path:ko04713;path:ko04720;path:ko04722;path:ko04728;path:ko04740;path:ko04744;path:ko04745;path:ko04750;path:ko04910;path:ko04912;path:ko04915;path:ko04916;path:ko04921;path:ko04922;path:ko04924;path:ko04925;path:ko04970;path:ko04971;path:ko05…
c15534_g2	K02183	CALM	http://www.genome.jp/dbget-bin/www_bget?ko:K02183	path:ko04014;path:ko04015;path:ko04016;path:ko04020;path:ko04022;path:ko04024;path:ko04070;path:ko04114;path:ko04261;path:ko04270;path:ko04371;path:ko04626;path:ko04713;path:ko04720;path:ko04722;path:ko04728;path:ko04740;path:ko04744;path:ko04745;path:ko04750;path:ko04910;path:ko04912;path:ko04915;path:ko04916;path:ko04921;path:ko04922;path:ko04924;path:ko04925;path:ko04970;path:ko04971;path:ko05…
c15462_g1	K10534	NR	http://www.genome.jp/dbget-bin/www_bget?ko:K10534	path:ko00910;path:ko01120
c16127_g1	K01051	E3.1.1.11	http://www.genome.jp/dbget-bin/www_bget?ko:K01051	path:ko00040;path:ko01100
c15974_g1	K01051	E3.1.1.11	http://www.genome.jp/dbget-bin/www_bget?ko:K01051	path:ko00040;path:ko01100
c15772_g2	K11188	PRDX6	http://www.genome.jp/dbget-bin/www_bget?ko:K11188	path:ko00940;path:ko01100;path:ko01110
c16110_g1	K03921	DESA1	http://www.genome.jp/dbget-bin/www_bget?ko:K03921	path:ko00061;path:ko01040;path:ko01212
c16140_g1	K11699	RDR, RDRP	http://www.genome.jp/dbget-bin/www_bget?ko:K11699
c15516_g1	K13947	PIN	http://www.genome.jp/dbget-bin/www_bget?ko:K13947
c15325_g1	K08915	LHCB4	http://www.genome.jp/dbget-bin/www_bget?ko:K08915	path:ko00196;path:ko01100
c15325_g2	K08915	LHCB4	http://www.genome.jp/dbget-bin/www_bget?ko:K08915	path:ko00196;path:ko01100
c15371_g1	K05909	E1.10.3.2	http://www.genome.jp/dbget-bin/www_bget?ko:K05909
c48570_g1	K00940	ndk, NME	http://www.genome.jp/dbget-bin/www_bget?ko:K00940	path:ko00230;path:ko00240;path:ko01100;path:ko01110;path:ko01130;path:ko04016
c48629_g1	K02889	RP-L21e, RPL21	http://www.genome.jp/dbget-bin/www_bget?ko:K02889	path:ko03010
c48387_g1	K04513	RHOA	http://www.genome.jp/dbget-bin/www_bget?ko:K04513	path:ko04011;path:ko04014;path:ko04015;path:ko04022;path:ko04024;path:ko04062;path:ko04071;path:ko04072;path:ko04144;path:ko04150;path:ko04270;path:ko04310;path:ko04350;path:ko04360;path:ko04510;path:ko04520;path:ko04530;path:ko04611;path:ko04621;path:ko04660;path:ko04670;path:ko04722;path:ko04810;path:ko04921;path:ko04972;path:ko05100;path:ko05130;path:ko05133;path:ko05152;path:ko05200;path:ko05…
c48532_g1	K02973	RP-S23e, RPS23	http://www.genome.jp/dbget-bin/www_bget?ko:K02973	path:ko03010
c23418_g3	K09422	MYBP	http://www.genome.jp/dbget-bin/www_bget?ko:K09422
c24239_g12	K10781	FATB	http://www.genome.jp/dbget-bin/www_bget?ko:K10781	path:ko00061;path:ko01100;path:ko01212
c24287_g7	K08235	E2.4.1.207	http://www.genome.jp/dbget-bin/www_bget?ko:K08235
c23381_g1	K02324	POLE1	http://www.genome.jp/dbget-bin/www_bget?ko:K02324	path:ko00230;path:ko00240;path:ko01100;path:ko03030;path:ko03410;path:ko03420;path:ko05166
c23381_g3	K02324	POLE1	http://www.genome.jp/dbget-bin/www_bget?ko:K02324	path:ko00230;path:ko00240;path:ko01100;path:ko03030;path:ko03410;path:ko03420;path:ko05166
c23685_g1	K01897	ACSL, fadD	http://www.genome.jp/dbget-bin/www_bget?ko:K01897	path:ko00061;path:ko00071;path:ko01100;path:ko01212;path:ko02024;path:ko03320;path:ko04146;path:ko04920
c23847_g3	K09273	UBTF	http://www.genome.jp/dbget-bin/www_bget?ko:K09273
c24133_g5	K00826	E2.6.1.42, ilvE	http://www.genome.jp/dbget-bin/www_bget?ko:K00826	path:ko00270;path:ko00280;path:ko00290;path:ko00770;path:ko01100;path:ko01110;path:ko01130;path:ko01210;path:ko01230
c23738_g2	K14484	IAA	http://www.genome.jp/dbget-bin/www_bget?ko:K14484	path:ko04075
c23738_g3	K14484	IAA	http://www.genome.jp/dbget-bin/www_bget?ko:K14484	path:ko04075
c23895_g1	K10666	RNF5	http://www.genome.jp/dbget-bin/www_bget?ko:K10666	path:ko04141
c23391_g1	K00759	APRT, apt	http://www.genome.jp/dbget-bin/www_bget?ko:K00759	path:ko00230;path:ko01100
c24211_g6	K09872	PIP	http://www.genome.jp/dbget-bin/www_bget?ko:K09872
c24034_g1	K15803	GERD	http://www.genome.jp/dbget-bin/www_bget?ko:K15803	path:ko00909;path:ko01100;path:ko01110
c23960_g1	K14802	DRS2, ATP8A	http://www.genome.jp/dbget-bin/www_bget?ko:K14802
c23960_g3	K01530	E3.6.3.1	http://www.genome.jp/dbget-bin/www_bget?ko:K01530
c23858_g5	K01809	manA, MPI	http://www.genome.jp/dbget-bin/www_bget?ko:K01809	path:ko00051;path:ko00520;path:ko01100;path:ko01110;path:ko01130
c23397_g2	K13993	HSP20	http://www.genome.jp/dbget-bin/www_bget?ko:K13993	path:ko04141
c24186_g1	K05956	RABGGTB	http://www.genome.jp/dbget-bin/www_bget?ko:K05956
c24279_g8	K13947	PIN	http://www.genome.jp/dbget-bin/www_bget?ko:K13947
c23691_g11	K03322	mntH	http://www.genome.jp/dbget-bin/www_bget?ko:K03322
c24005_g10	K09422	MYBP	http://www.genome.jp/dbget-bin/www_bget?ko:K09422
c24081_g3	K15923	AXY8, FUC95A, afcA	http://www.genome.jp/dbget-bin/www_bget?ko:K15923	path:ko00511
c24081_g2	K15923	AXY8, FUC95A, afcA	http://www.genome.jp/dbget-bin/www_bget?ko:K15923	path:ko00511
c24081_g1	K15923	AXY8, FUC95A, afcA	http://www.genome.jp/dbget-bin/www_bget?ko:K15923	path:ko00511
c23756_g1	K01535	E3.6.3.6	http://www.genome.jp/dbget-bin/www_bget?ko:K01535	path:ko00190
c23756_g3	K01535	E3.6.3.6	http://www.genome.jp/dbget-bin/www_bget?ko:K01535	path:ko00190
c23756_g8	K01535	E3.6.3.6	http://www.genome.jp/dbget-bin/www_bget?ko:K01535	path:ko00190
c23756_g5	K01535	E3.6.3.6	http://www.genome.jp/dbget-bin/www_bget?ko:K01535	path:ko00190
c23756_g9	K01535	E3.6.3.6	http://www.genome.jp/dbget-bin/www_bget?ko:K01535	path:ko00190
c23892_g1	K01115	PLD1_2	http://www.genome.jp/dbget-bin/www_bget?ko:K01115	path:ko00564;path:ko00565;path:ko01100;path:ko01110;path:ko04014;path:ko04024;path:ko04071;path:ko04072;path:ko04144;path:ko04666;path:ko04724;path:ko04912;path:ko05231
c24010_g4	K17479	GRXCR1	http://www.genome.jp/dbget-bin/www_bget?ko:K17479
c24231_g5	K07904	RAB11A	http://www.genome.jp/dbget-bin/www_bget?ko:K07904	path:ko04144;path:ko04961;path:ko04962;path:ko04972
c24127_g4	K10255	FAD6, desA	http://www.genome.jp/dbget-bin/www_bget?ko:K10255	path:ko02020
c24168_g2	K14836	NOP8	http://www.genome.jp/dbget-bin/www_bget?ko:K14836
c23407_g2	K00924	E2.7.1.-	http://www.genome.jp/dbget-bin/www_bget?ko:K00924
c23797_g6	K13065	E2.3.1.133, HCT	http://www.genome.jp/dbget-bin/www_bget?ko:K13065	path:ko00940;path:ko00941;path:ko00945;path:ko01100;path:ko01110
c23797_g3	K13065	E2.3.1.133, HCT	http://www.genome.jp/dbget-bin/www_bget?ko:K13065	path:ko00940;path:ko00941;path:ko00945;path:ko01100;path:ko01110
c23889_g1	K08472	MLO	http://www.genome.jp/dbget-bin/www_bget?ko:K08472
c24187_g2	K05605	HIBCH	http://www.genome.jp/dbget-bin/www_bget?ko:K05605	path:ko00280;path:ko00410;path:ko00640;path:ko01100;path:ko01200
c23866_g2	K17535	TNNI3K	http://www.genome.jp/dbget-bin/www_bget?ko:K17535
c23825_g1	K14292	TGS1	http://www.genome.jp/dbget-bin/www_bget?ko:K14292	path:ko03013
c23705_g6	K07976	RAB	http://www.genome.jp/dbget-bin/www_bget?ko:K07976
c24042_g1	K02293	PDS, crtP	http://www.genome.jp/dbget-bin/www_bget?ko:K02293	path:ko00906;path:ko01100;path:ko01110
c24293_g1	K09680	coaW	http://www.genome.jp/dbget-bin/www_bget?ko:K09680	path:ko00770;path:ko01100
c23710_g5	K14484	IAA	http://www.genome.jp/dbget-bin/www_bget?ko:K14484	path:ko04075
c24031_g1	K11433	SETMAR	http://www.genome.jp/dbget-bin/www_bget?ko:K11433	path:ko00310
c24030_g9	K00801	FDFT1	http://www.genome.jp/dbget-bin/www_bget?ko:K00801	path:ko00100;path:ko00909;path:ko01100;path:ko01110;path:ko01130
c23931_g1	K09755	CYP84A, F5H	http://www.genome.jp/dbget-bin/www_bget?ko:K09755	path:ko00940;path:ko01100;path:ko01110
c23610_g2	K00558	DNMT1, dcm	http://www.genome.jp/dbget-bin/www_bget?ko:K00558	path:ko00270;path:ko01100;path:ko05206
c24001_g4	K00993	EPT1	http://www.genome.jp/dbget-bin/www_bget?ko:K00993	path:ko00440;path:ko00564;path:ko00565;path:ko01100;path:ko01110
c23932_g1	K01188	E3.2.1.21	http://www.genome.jp/dbget-bin/www_bget?ko:K01188	path:ko00460;path:ko00500;path:ko00940;path:ko01100;path:ko01110
c24276_g6	K12046	TNNT3	http://www.genome.jp/dbget-bin/www_bget?ko:K12046
c23626_g16	K01809	manA, MPI	http://www.genome.jp/dbget-bin/www_bget?ko:K01809	path:ko00051;path:ko00520;path:ko01100;path:ko01110;path:ko01130
c23686_g2	K12462	ARHGDI, RHOGDI	http://www.genome.jp/dbget-bin/www_bget?ko:K12462	path:ko04722;path:ko04962
c24256_g2	K16743	ASPM, ASP	http://www.genome.jp/dbget-bin/www_bget?ko:K16743
c24256_g4	K16743	ASPM, ASP	http://www.genome.jp/dbget-bin/www_bget?ko:K16743
c23935_g5	K05909	E1.10.3.2	http://www.genome.jp/dbget-bin/www_bget?ko:K05909
c23935_g6	K05909	E1.10.3.2	http://www.genome.jp/dbget-bin/www_bget?ko:K05909
c23935_g8	K08064	NFYA	http://www.genome.jp/dbget-bin/www_bget?ko:K08064	path:ko04612;path:ko05152
c23891_g1	K01580	E4.1.1.15, gadB, gadA, GAD	http://www.genome.jp/dbget-bin/www_bget?ko:K01580	path:ko00250;path:ko00410;path:ko00430;path:ko00650;path:ko01100;path:ko01110;path:ko01120;path:ko02024;path:ko04727;path:ko04940
c23339_g2	K16302	CNNM	http://www.genome.jp/dbget-bin/www_bget?ko:K16302
c23303_g9	K01051	E3.1.1.11	http://www.genome.jp/dbget-bin/www_bget?ko:K01051	path:ko00040;path:ko01100
c23497_g3	K02995	RP-S8e, RPS8	http://www.genome.jp/dbget-bin/www_bget?ko:K02995	path:ko03010
c23497_g9	K14514	EIN3	http://www.genome.jp/dbget-bin/www_bget?ko:K14514	path:ko04016;path:ko04075
c24101_g4	K13998	DHFR-TS	http://www.genome.jp/dbget-bin/www_bget?ko:K13998	path:ko00240;path:ko00670;path:ko00790;path:ko01100
c23863_g4	K06640	ATR	http://www.genome.jp/dbget-bin/www_bget?ko:K06640	path:ko03460;path:ko04110;path:ko04115;path:ko04214;path:ko05166
c23580_g1	K14190	VTC2_5	http://www.genome.jp/dbget-bin/www_bget?ko:K14190	path:ko00053;path:ko01100;path:ko01110
c24143_g2	K14424	SMO2	http://www.genome.jp/dbget-bin/www_bget?ko:K14424	path:ko00100;path:ko01100;path:ko01110
c24161_g9	K00759	APRT, apt	http://www.genome.jp/dbget-bin/www_bget?ko:K00759	path:ko00230;path:ko01100
c23638_g3	K14347	SLC10A7, P7	http://www.genome.jp/dbget-bin/www_bget?ko:K14347
c23524_g5	K01115	PLD1_2	http://www.genome.jp/dbget-bin/www_bget?ko:K01115	path:ko00564;path:ko00565;path:ko01100;path:ko01110;path:ko04014;path:ko04024;path:ko04071;path:ko04072;path:ko04144;path:ko04666;path:ko04724;path:ko04912;path:ko05231
c23524_g17	K12483	EHD1	http://www.genome.jp/dbget-bin/www_bget?ko:K12483	path:ko04144
c23524_g20	K06966	K06966	http://www.genome.jp/dbget-bin/www_bget?ko:K06966
c23987_g2	K01897	ACSL, fadD	http://www.genome.jp/dbget-bin/www_bget?ko:K01897	path:ko00061;path:ko00071;path:ko01100;path:ko01212;path:ko02024;path:ko03320;path:ko04146;path:ko04920
c23865_g1	K05350	bglB	http://www.genome.jp/dbget-bin/www_bget?ko:K05350	path:ko00460;path:ko00500;path:ko00940;path:ko01100;path:ko01110
c23865_g3	K05350	bglB	http://www.genome.jp/dbget-bin/www_bget?ko:K05350	path:ko00460;path:ko00500;path:ko00940;path:ko01100;path:ko01110
c24120_g5	K00928	lysC	http://www.genome.jp/dbget-bin/www_bget?ko:K00928	path:ko00260;path:ko00261;path:ko00270;path:ko00300;path:ko01100;path:ko01110;path:ko01120;path:ko01130;path:ko01210;path:ko01230
c24108_g10	K00799	GST, gst	http://www.genome.jp/dbget-bin/www_bget?ko:K00799	path:ko00480;path:ko00980;path:ko00982;path:ko01524;path:ko05204;path:ko05418
c24108_g11	K00799	GST, gst	http://www.genome.jp/dbget-bin/www_bget?ko:K00799	path:ko00480;path:ko00980;path:ko00982;path:ko01524;path:ko05204;path:ko05418
c24228_g4	K09285	OVM, ANT	http://www.genome.jp/dbget-bin/www_bget?ko:K09285
c24228_g11	K09285	OVM, ANT	http://www.genome.jp/dbget-bin/www_bget?ko:K09285
c24182_g6	K07964	HPSE	http://www.genome.jp/dbget-bin/www_bget?ko:K07964	path:ko00531;path:ko01100;path:ko05205
c23420_g1	K16732	PRC1	http://www.genome.jp/dbget-bin/www_bget?ko:K16732
c23934_g14	K01194	E3.2.1.28, treA, treF	http://www.genome.jp/dbget-bin/www_bget?ko:K01194	path:ko00500;path:ko01100
c23396_g1	K02212	MCM4, CDC54	http://www.genome.jp/dbget-bin/www_bget?ko:K02212	path:ko03030;path:ko04110;path:ko04111;path:ko04113
c23396_g5	K02212	MCM4, CDC54	http://www.genome.jp/dbget-bin/www_bget?ko:K02212	path:ko03030;path:ko04110;path:ko04111;path:ko04113
c24316_g3	K19355	MAN	http://www.genome.jp/dbget-bin/www_bget?ko:K19355	path:ko00051
c24165_g5	K08286	E2.7.11.-	http://www.genome.jp/dbget-bin/www_bget?ko:K08286
c23455_g2	K19466	DDX59	http://www.genome.jp/dbget-bin/www_bget?ko:K19466
c23619_g2	K16296	SCPL-I	http://www.genome.jp/dbget-bin/www_bget?ko:K16296
c23548_g8	K07375	TUBB	http://www.genome.jp/dbget-bin/www_bget?ko:K07375	path:ko04145;path:ko04540;path:ko05130
c23548_g12	K07375	TUBB	http://www.genome.jp/dbget-bin/www_bget?ko:K07375	path:ko04145;path:ko04540;path:ko05130
c23966_g1	K07198	PRKAA, AMPK	http://www.genome.jp/dbget-bin/www_bget?ko:K07198	path:ko04068;path:ko04140;path:ko04150;path:ko04151;path:ko04152;path:ko04211;path:ko04213;path:ko04371;path:ko04530;path:ko04710;path:ko04910;path:ko04920;path:ko04921;path:ko04922;path:ko04931;path:ko04932;path:ko05410;path:ko05418
c23755_g1	K01087	otsB	http://www.genome.jp/dbget-bin/www_bget?ko:K01087	path:ko00500;path:ko01100
c23989_g8	K05658	ABCB1	http://www.genome.jp/dbget-bin/www_bget?ko:K05658	path:ko02010;path:ko04976;path:ko05206
c23989_g7	K05658	ABCB1	http://www.genome.jp/dbget-bin/www_bget?ko:K05658	path:ko02010;path:ko04976;path:ko05206
c23498_g4	K13081	LAR	http://www.genome.jp/dbget-bin/www_bget?ko:K13081	path:ko00941;path:ko01110
c23879_g2	K07407	E3.2.1.22B, galA, rafA	http://www.genome.jp/dbget-bin/www_bget?ko:K07407	path:ko00052;path:ko00561;path:ko00600;path:ko00603
c23433_g1	K16296	SCPL-I	http://www.genome.jp/dbget-bin/www_bget?ko:K16296
c23635_g3	K01535	E3.6.3.6	http://www.genome.jp/dbget-bin/www_bget?ko:K01535	path:ko00190
c23652_g1	K05929	E2.1.1.103, NMT	http://www.genome.jp/dbget-bin/www_bget?ko:K05929	path:ko00564
c23652_g2	K05929	E2.1.1.103, NMT	http://www.genome.jp/dbget-bin/www_bget?ko:K05929	path:ko00564
c23546_g1	K08701	NR1D3	http://www.genome.jp/dbget-bin/www_bget?ko:K08701
c24170_g11	K09588	CYP90A1, CPD	http://www.genome.jp/dbget-bin/www_bget?ko:K09588	path:ko00905;path:ko01110
c23469_g13	K14488	SAUR	http://www.genome.jp/dbget-bin/www_bget?ko:K14488	path:ko04075
c23469_g14	K14488	SAUR	http://www.genome.jp/dbget-bin/www_bget?ko:K14488	path:ko04075
c23351_g2	K13379	RGP, UTM	http://www.genome.jp/dbget-bin/www_bget?ko:K13379	path:ko00520
c23351_g9	K07025	K07025	http://www.genome.jp/dbget-bin/www_bget?ko:K07025
c23878_g3	K07437	CYP26A	http://www.genome.jp/dbget-bin/www_bget?ko:K07437	path:ko00830;path:ko01100
c23902_g2	K09647	IMP1	http://www.genome.jp/dbget-bin/www_bget?ko:K09647	path:ko03060
c23676_g2	K08235	E2.4.1.207	http://www.genome.jp/dbget-bin/www_bget?ko:K08235
c23676_g1	K08235	E2.4.1.207	http://www.genome.jp/dbget-bin/www_bget?ko:K08235
c23370_g2	K19044	XBAT32_33	http://www.genome.jp/dbget-bin/www_bget?ko:K19044
c23592_g7	K09422	MYBP	http://www.genome.jp/dbget-bin/www_bget?ko:K09422
c23592_g14	K00383	GSR, gor	http://www.genome.jp/dbget-bin/www_bget?ko:K00383	path:ko00480;path:ko04918
c23349_g3	K13789	GGPS	http://www.genome.jp/dbget-bin/www_bget?ko:K13789	path:ko00900;path:ko01100;path:ko01110;path:ko01130
c23565_g1	K16297	SCPL-II	http://www.genome.jp/dbget-bin/www_bget?ko:K16297
c24107_g1	K18195	RGL4, rhiE	http://www.genome.jp/dbget-bin/www_bget?ko:K18195
c24137_g10	K07766	E3.6.1.52	http://www.genome.jp/dbget-bin/www_bget?ko:K07766
c23982_g1	K10406	KIFC2_3	http://www.genome.jp/dbget-bin/www_bget?ko:K10406
c23642_g7	K13448	CML	http://www.genome.jp/dbget-bin/www_bget?ko:K13448	path:ko04626
c23715_g7	K09338	HD-ZIP	http://www.genome.jp/dbget-bin/www_bget?ko:K09338
c23868_g1	K04712	DEGS	http://www.genome.jp/dbget-bin/www_bget?ko:K04712	path:ko00600;path:ko01100;path:ko04071
c24299_g2	K18195	RGL4, rhiE	http://www.genome.jp/dbget-bin/www_bget?ko:K18195
c8765_g1	K02985	RP-S3e, RPS3	http://www.genome.jp/dbget-bin/www_bget?ko:K02985	path:ko03010
c8279_g1	K00789	metK	http://www.genome.jp/dbget-bin/www_bget?ko:K00789	path:ko00270;path:ko01100;path:ko01110;path:ko01230
c8582_g1	K05674	ABCC10	http://www.genome.jp/dbget-bin/www_bget?ko:K05674	path:ko02010
c8876_g1	K01514	PRUNE, PPX1	http://www.genome.jp/dbget-bin/www_bget?ko:K01514	path:ko00230
c8473_g1	K15920	XYL4	http://www.genome.jp/dbget-bin/www_bget?ko:K15920	path:ko00520;path:ko01100
c8823_g1	K05909	E1.10.3.2	http://www.genome.jp/dbget-bin/www_bget?ko:K05909
c8520_g1	K13993	HSP20	http://www.genome.jp/dbget-bin/www_bget?ko:K13993	path:ko04141
c8737_g1	K14837	NOP12	http://www.genome.jp/dbget-bin/www_bget?ko:K14837
c8534_g1	K14487	GH3	http://www.genome.jp/dbget-bin/www_bget?ko:K14487	path:ko04075
c8634_g2	K03234	EEF2	http://www.genome.jp/dbget-bin/www_bget?ko:K03234	path:ko04152;path:ko04921
c8747_g1	K02896	RP-L24e, RPL24	http://www.genome.jp/dbget-bin/www_bget?ko:K02896	path:ko03010
c18998_g1	K09422	MYBP	http://www.genome.jp/dbget-bin/www_bget?ko:K09422
c18414_g1	K00108	betA, CHDH	http://www.genome.jp/dbget-bin/www_bget?ko:K00108	path:ko00260;path:ko01100
c18458_g2	K08241	E2.1.1.141	http://www.genome.jp/dbget-bin/www_bget?ko:K08241	path:ko00592;path:ko01110
c18967_g1	K00799	GST, gst	http://www.genome.jp/dbget-bin/www_bget?ko:K00799	path:ko00480;path:ko00980;path:ko00982;path:ko01524;path:ko05204;path:ko05418
c18421_g1	K08245	E3.4.23.40	http://www.genome.jp/dbget-bin/www_bget?ko:K08245
c18699_g1	K05699	ACTN	http://www.genome.jp/dbget-bin/www_bget?ko:K05699	path:ko04510;path:ko04520;path:ko04530;path:ko04670;path:ko04810;path:ko05146;path:ko05203;path:ko05322
c18913_g1	K13080	C12RT1	http://www.genome.jp/dbget-bin/www_bget?ko:K13080	path:ko00941;path:ko00944
c18480_g1	K10400	KIF15	http://www.genome.jp/dbget-bin/www_bget?ko:K10400
c18480_g2	K10400	KIF15	http://www.genome.jp/dbget-bin/www_bget?ko:K10400
c18900_g1	K02136	ATPeF1G, ATP5C1, ATP3	http://www.genome.jp/dbget-bin/www_bget?ko:K02136	path:ko00190;path:ko01100;path:ko05010;path:ko05012;path:ko05016
c18977_g1	K16197	YWHAB_Q_Z	http://www.genome.jp/dbget-bin/www_bget?ko:K16197	path:ko04013;path:ko04110;path:ko04114;path:ko04151;path:ko04212;path:ko04390;path:ko04391;path:ko05161;path:ko05169;path:ko05203
c18454_g2	K17455	FSCN1_2	http://www.genome.jp/dbget-bin/www_bget?ko:K17455
c18512_g1	K03327	TC.MATE, SLC47A, norM, mdtK, dinF	http://www.genome.jp/dbget-bin/www_bget?ko:K03327
c18985_g1	K04124	E1.14.11.15	http://www.genome.jp/dbget-bin/www_bget?ko:K04124	path:ko00904;path:ko01110
c18775_g1	K01940	argG, ASS1	http://www.genome.jp/dbget-bin/www_bget?ko:K01940	path:ko00220;path:ko00250;path:ko01100;path:ko01110;path:ko01130;path:ko01230;path:ko05418
c18820_g1	K03564	BCP, PRXQ, DOT5	http://www.genome.jp/dbget-bin/www_bget?ko:K03564
c18926_g1	K10400	KIF15	http://www.genome.jp/dbget-bin/www_bget?ko:K10400
c18861_g1	K06528	LAMP1_2, CD107	http://www.genome.jp/dbget-bin/www_bget?ko:K06528	path:ko04140;path:ko04142;path:ko04145;path:ko05152
c18389_g1	K15040	VDAC2	http://www.genome.jp/dbget-bin/www_bget?ko:K15040	path:ko04020;path:ko04022;path:ko04621;path:ko05012;path:ko05016;path:ko05166
c19217_g1	K15707	RNF170	http://www.genome.jp/dbget-bin/www_bget?ko:K15707
c18587_g1	K14610	SLC19A2_3, THTR	http://www.genome.jp/dbget-bin/www_bget?ko:K14610	path:ko04977
c19197_g1	K01426	E3.5.1.4, amiE	http://www.genome.jp/dbget-bin/www_bget?ko:K01426	path:ko00330;path:ko00360;path:ko00380;path:ko00627;path:ko00643;path:ko01120
c18728_g1	K09285	OVM, ANT	http://www.genome.jp/dbget-bin/www_bget?ko:K09285
c18728_g2	K09285	OVM, ANT	http://www.genome.jp/dbget-bin/www_bget?ko:K09285
c19018_g1	K09542	CRYAB	http://www.genome.jp/dbget-bin/www_bget?ko:K09542	path:ko04141;path:ko04213
c18472_g1	K14325	RNPS1	http://www.genome.jp/dbget-bin/www_bget?ko:K14325	path:ko03013;path:ko03015
c18649_g1	K01950	E6.3.5.1, NADSYN1, QNS1, nadE	http://www.genome.jp/dbget-bin/www_bget?ko:K01950	path:ko00760;path:ko01100
c19159_g1	K10885	XRCC5, KU80, G22P2	http://www.genome.jp/dbget-bin/www_bget?ko:K10885	path:ko03450
c18854_g1	K06677	YCS4, CNAP1, CAPD2	http://www.genome.jp/dbget-bin/www_bget?ko:K06677	path:ko04111
c19223_g4	K11251	H2A	http://www.genome.jp/dbget-bin/www_bget?ko:K11251	path:ko05034;path:ko05322
c19223_g2	K11251	H2A	http://www.genome.jp/dbget-bin/www_bget?ko:K11251	path:ko05034;path:ko05322
c18390_g1	K06195	apaG	http://www.genome.jp/dbget-bin/www_bget?ko:K06195
c19270_g1	K06497	CD63, MLA1, TSPAN30	http://www.genome.jp/dbget-bin/www_bget?ko:K06497	path:ko04142;path:ko05205
c18474_g1	K16296	SCPL-I	http://www.genome.jp/dbget-bin/www_bget?ko:K16296
c18738_g1	K17279	REEP5_6	http://www.genome.jp/dbget-bin/www_bget?ko:K17279
c18575_g1	K14490	AHP	http://www.genome.jp/dbget-bin/www_bget?ko:K14490	path:ko04075
c18341_g1	K15382	SLC50A, SWEET	http://www.genome.jp/dbget-bin/www_bget?ko:K15382
c18966_g1	K14457	MOGAT2, MGAT2	http://www.genome.jp/dbget-bin/www_bget?ko:K14457	path:ko00561;path:ko04975
c18674_g1	K05349	bglX	http://www.genome.jp/dbget-bin/www_bget?ko:K05349	path:ko00460;path:ko00500;path:ko00940;path:ko01100;path:ko01110
c18981_g2	K06664	PEX2, PXMP3	http://www.genome.jp/dbget-bin/www_bget?ko:K06664	path:ko04146
c19118_g1	K06685	MOB1, Mats	http://www.genome.jp/dbget-bin/www_bget?ko:K06685	path:ko04111;path:ko04390;path:ko04391;path:ko04392
c19254_g1	K16315	GSG2	http://www.genome.jp/dbget-bin/www_bget?ko:K16315
c18352_g1	K14209	SLC36A, PAT	http://www.genome.jp/dbget-bin/www_bget?ko:K14209	path:ko04138
c19253_g1	K13899	CST3	http://www.genome.jp/dbget-bin/www_bget?ko:K13899	path:ko04970
c18553_g1	K13248	PHOSPHO2	http://www.genome.jp/dbget-bin/www_bget?ko:K13248	path:ko00750;path:ko01100
c18619_g1	K12891	SFRS2	http://www.genome.jp/dbget-bin/www_bget?ko:K12891	path:ko03040;path:ko05168
c19213_g1	K01052	LIPA	http://www.genome.jp/dbget-bin/www_bget?ko:K01052	path:ko00100;path:ko04142
c18986_g2	K08241	E2.1.1.141	http://www.genome.jp/dbget-bin/www_bget?ko:K08241	path:ko00592;path:ko01110
c19147_g1	K13947	PIN	http://www.genome.jp/dbget-bin/www_bget?ko:K13947
c18766_g2	K00279	CKX	http://www.genome.jp/dbget-bin/www_bget?ko:K00279	path:ko00908
c18879_g2	K10395	KIF4_21_27	http://www.genome.jp/dbget-bin/www_bget?ko:K10395
c19098_g3	K14500	BSK	http://www.genome.jp/dbget-bin/www_bget?ko:K14500	path:ko04075
c18931_g1	K03671	trxA	http://www.genome.jp/dbget-bin/www_bget?ko:K03671	path:ko04621;path:ko05418
c19172_g1	K12893	SFRS4_5_6	http://www.genome.jp/dbget-bin/www_bget?ko:K12893	path:ko03040;path:ko05168
c19664_g1	K09568	FKBP1	http://www.genome.jp/dbget-bin/www_bget?ko:K09568
c19865_g3	K10373	TPM1	http://www.genome.jp/dbget-bin/www_bget?ko:K10373	path:ko04260;path:ko04261;path:ko05206;path:ko05410;path:ko05414
c19865_g4	K10373	TPM1	http://www.genome.jp/dbget-bin/www_bget?ko:K10373	path:ko04260;path:ko04261;path:ko05206;path:ko05410;path:ko05414
c19820_g4	K03327	TC.MATE, SLC47A, norM, mdtK, dinF	http://www.genome.jp/dbget-bin/www_bget?ko:K03327
c19803_g2	K01557	FAHD1	http://www.genome.jp/dbget-bin/www_bget?ko:K01557	path:ko00350;path:ko01100;path:ko01120
c19582_g1	K10406	KIFC2_3	http://www.genome.jp/dbget-bin/www_bget?ko:K10406
c19942_g3	K15382	SLC50A, SWEET	http://www.genome.jp/dbget-bin/www_bget?ko:K15382
c20230_g2	K13356	FAR	http://www.genome.jp/dbget-bin/www_bget?ko:K13356	path:ko00073;path:ko04146;path:ko04212
c19887_g1	K13176	THOC7	http://www.genome.jp/dbget-bin/www_bget?ko:K13176	path:ko03013
c20037_g1	K06678	YCG1, CAPG	http://www.genome.jp/dbget-bin/www_bget?ko:K06678	path:ko04111
c20172_g1	K02871	RP-L13, MRPL13, rplM	http://www.genome.jp/dbget-bin/www_bget?ko:K02871	path:ko03010
c19815_g1	K08867	WNK, PRKWNK	http://www.genome.jp/dbget-bin/www_bget?ko:K08867
c19650_g3	K06695	PSMC3IP	http://www.genome.jp/dbget-bin/www_bget?ko:K06695
c19698_g2	K11252	H2B	http://www.genome.jp/dbget-bin/www_bget?ko:K11252	path:ko05034;path:ko05203;path:ko05322
c19698_g3	K11252	H2B	http://www.genome.jp/dbget-bin/www_bget?ko:K11252	path:ko05034;path:ko05203;path:ko05322
c20149_g1	K02105	CTNNB1	http://www.genome.jp/dbget-bin/www_bget?ko:K02105	path:ko04015;path:ko04310;path:ko04390;path:ko04510;path:ko04520;path:ko04550;path:ko04670;path:ko04916;path:ko04919;path:ko05100;path:ko05130;path:ko05166;path:ko05200;path:ko05205;path:ko05210;path:ko05213;path:ko05215;path:ko05216;path:ko05217;path:ko05224;path:ko05412;path:ko05418
c19407_g2	K01662	dxs	http://www.genome.jp/dbget-bin/www_bget?ko:K01662	path:ko00730;path:ko00900;path:ko01100;path:ko01110;path:ko01130
c19407_g3	K01662	dxs	http://www.genome.jp/dbget-bin/www_bget?ko:K01662	path:ko00730;path:ko00900;path:ko01100;path:ko01110;path:ko01130
c19756_g1	K16675	ZDHHC9_14_18	http://www.genome.jp/dbget-bin/www_bget?ko:K16675	path:ko04391
c19828_g2	K16548	OAZ1	http://www.genome.jp/dbget-bin/www_bget?ko:K16548
c20030_g1	K10401	KIF18_19	http://www.genome.jp/dbget-bin/www_bget?ko:K10401
c20077_g1	K14489	AHK2_3_4	http://www.genome.jp/dbget-bin/www_bget?ko:K14489	path:ko04075
c20271_g1	K07119	K07119	http://www.genome.jp/dbget-bin/www_bget?ko:K07119
c20271_g2	K07119	K07119	http://www.genome.jp/dbget-bin/www_bget?ko:K07119
c19400_g2	K01115	PLD1_2	http://www.genome.jp/dbget-bin/www_bget?ko:K01115	path:ko00564;path:ko00565;path:ko01100;path:ko01110;path:ko04014;path:ko04024;path:ko04071;path:ko04072;path:ko04144;path:ko04666;path:ko04724;path:ko04912;path:ko05231
c19658_g1	K17525	CHID1	http://www.genome.jp/dbget-bin/www_bget?ko:K17525
c19631_g2	K00857	tdk, TK	http://www.genome.jp/dbget-bin/www_bget?ko:K00857	path:ko00240;path:ko00983;path:ko01100
c20226_g2	K00475	E1.14.11.9	http://www.genome.jp/dbget-bin/www_bget?ko:K00475	path:ko00941;path:ko01100;path:ko01110
c19414_g1	K02210	MCM7, CDC47	http://www.genome.jp/dbget-bin/www_bget?ko:K02210	path:ko03030;path:ko04110;path:ko04111;path:ko04113
c19412_g1	K11593	ELF2C, AGO	http://www.genome.jp/dbget-bin/www_bget?ko:K11593
c19840_g2	K08176	PHO84	http://www.genome.jp/dbget-bin/www_bget?ko:K08176
c19697_g2	K08695	ANR	http://www.genome.jp/dbget-bin/www_bget?ko:K08695	path:ko00941;path:ko01110
c20175_g5	K17725	ETHE1	http://www.genome.jp/dbget-bin/www_bget?ko:K17725	path:ko00920
c19837_g1	K13098	TLS, FUS	http://www.genome.jp/dbget-bin/www_bget?ko:K13098	path:ko05202
c20148_g2	K08081	TR1	http://www.genome.jp/dbget-bin/www_bget?ko:K08081	path:ko00960;path:ko01100;path:ko01110
c19329_g1	K07766	E3.6.1.52	http://www.genome.jp/dbget-bin/www_bget?ko:K07766
c20278_g1	K06688	UBE2C, UBC11	http://www.genome.jp/dbget-bin/www_bget?ko:K06688	path:ko04120
c19720_g1	K00522	FTH1	http://www.genome.jp/dbget-bin/www_bget?ko:K00522	path:ko04978
c19772_g1	K17285	SELENBP1	http://www.genome.jp/dbget-bin/www_bget?ko:K17285
c19772_g2	K17285	SELENBP1	http://www.genome.jp/dbget-bin/www_bget?ko:K17285
c19775_g1	K03549	kup	http://www.genome.jp/dbget-bin/www_bget?ko:K03549
c19775_g2	K03549	kup	http://www.genome.jp/dbget-bin/www_bget?ko:K03549
c20249_g2	K11498	CENPE	http://www.genome.jp/dbget-bin/www_bget?ko:K11498
c19963_g1	K15283	SLC35E1	http://www.genome.jp/dbget-bin/www_bget?ko:K15283
c19364_g1	K06630	YWHAE	http://www.genome.jp/dbget-bin/www_bget?ko:K06630	path:ko04011;path:ko04110;path:ko04114;path:ko04151;path:ko04390;path:ko04391;path:ko04722;path:ko05169;path:ko05203
c20231_g1	K09285	OVM, ANT	http://www.genome.jp/dbget-bin/www_bget?ko:K09285
c19910_g2	K09422	MYBP	http://www.genome.jp/dbget-bin/www_bget?ko:K09422
c19485_g1	K11491	NCAPD3	http://www.genome.jp/dbget-bin/www_bget?ko:K11491
c19805_g1	K02685	PRI2	http://www.genome.jp/dbget-bin/www_bget?ko:K02685	path:ko00230;path:ko00240;path:ko01100;path:ko03030
c19932_g1	K17552	PPP1R10	http://www.genome.jp/dbget-bin/www_bget?ko:K17552
c20090_g2	K03695	clpB	http://www.genome.jp/dbget-bin/www_bget?ko:K03695	path:ko04213
c19569_g1	K01785	galM, GALM	http://www.genome.jp/dbget-bin/www_bget?ko:K01785	path:ko00010;path:ko00052;path:ko01100;path:ko01110;path:ko01120;path:ko01130
c20118_g1	K10956	SEC61A	http://www.genome.jp/dbget-bin/www_bget?ko:K10956	path:ko03060;path:ko04141;path:ko04145;path:ko05110
c20208_g1	K13447	RBOH	http://www.genome.jp/dbget-bin/www_bget?ko:K13447	path:ko04016;path:ko04626
c19506_g4	K01626	E2.5.1.54, aroF, aroG, aroH	http://www.genome.jp/dbget-bin/www_bget?ko:K01626	path:ko00400;path:ko01100;path:ko01110;path:ko01130;path:ko01230;path:ko02024
c20268_g1	K04564	SOD2	http://www.genome.jp/dbget-bin/www_bget?ko:K04564	path:ko04013;path:ko04068;path:ko04146;path:ko04211;path:ko04212;path:ko04213;path:ko05016
c20122_g1	K01052	LIPA	http://www.genome.jp/dbget-bin/www_bget?ko:K01052	path:ko00100;path:ko04142
c20319_g1	K14505	CYCD3	http://www.genome.jp/dbget-bin/www_bget?ko:K14505	path:ko04075
c20139_g1	K01307	GGH	http://www.genome.jp/dbget-bin/www_bget?ko:K01307	path:ko00790;path:ko01523
c20298_g1	K01648	ACLY	http://www.genome.jp/dbget-bin/www_bget?ko:K01648	path:ko00020;path:ko00720;path:ko01100;path:ko01110;path:ko01120;path:ko01130
c20298_g2	K01648	ACLY	http://www.genome.jp/dbget-bin/www_bget?ko:K01648	path:ko00020;path:ko00720;path:ko01100;path:ko01110;path:ko01120;path:ko01130
c19373_g2	K12946	SPCS1	http://www.genome.jp/dbget-bin/www_bget?ko:K12946	path:ko03060
c19754_g1	K04733	IRAK4	http://www.genome.jp/dbget-bin/www_bget?ko:K04733	path:ko04064;path:ko04620;path:ko04621;path:ko04624;path:ko04722;path:ko05133;path:ko05140;path:ko05142;path:ko05145;path:ko05152;path:ko05162;path:ko05164
c19421_g1	K05868	CCNB	http://www.genome.jp/dbget-bin/www_bget?ko:K05868	path:ko04068;path:ko04110;path:ko04115;path:ko04914
c19833_g2	K04368	MAP2K1, MEK1	http://www.genome.jp/dbget-bin/www_bget?ko:K04368	path:ko01521;path:ko01522;path:ko04010;path:ko04012;path:ko04013;path:ko04014;path:ko04015;path:ko04022;path:ko04024;path:ko04062;path:ko04066;path:ko04068;path:ko04071;path:ko04072;path:ko04114;path:ko04140;path:ko04150;path:ko04151;path:ko04210;path:ko04270;path:ko04320;path:ko04370;path:ko04371;path:ko04380;path:ko04510;path:ko04540;path:ko04550;path:ko04620;path:ko04626;path:ko04650;path:ko04…
c19475_g1	K01179	E3.2.1.4	http://www.genome.jp/dbget-bin/www_bget?ko:K01179	path:ko00500;path:ko01100
c19566_g1	K17893	AOX1, AOX2	http://www.genome.jp/dbget-bin/www_bget?ko:K17893
c46807_g1	K16296	SCPL-I	http://www.genome.jp/dbget-bin/www_bget?ko:K16296
c46677_g1	K02925	RP-L3e, RPL3	http://www.genome.jp/dbget-bin/www_bget?ko:K02925	path:ko03010
c18241_g1	K04079	htpG, HSP90A	http://www.genome.jp/dbget-bin/www_bget?ko:K04079	path:ko04141;path:ko04151;path:ko04612;path:ko04621;path:ko04626;path:ko04657;path:ko04659;path:ko04914;path:ko04915;path:ko05200;path:ko05215;path:ko05418
c17838_g1	K16055	TPS	http://www.genome.jp/dbget-bin/www_bget?ko:K16055	path:ko00500;path:ko01100
c17716_g1	K14709	SLC39A1_2_3, ZIP1_2_3	http://www.genome.jp/dbget-bin/www_bget?ko:K14709
c17869_g1	K17471	SULTR3	http://www.genome.jp/dbget-bin/www_bget?ko:K17471
c17516_g1	K03327	TC.MATE, SLC47A, norM, mdtK, dinF	http://www.genome.jp/dbget-bin/www_bget?ko:K03327
c17516_g2	K03327	TC.MATE, SLC47A, norM, mdtK, dinF	http://www.genome.jp/dbget-bin/www_bget?ko:K03327
c18134_g1	K04437	FLNA	http://www.genome.jp/dbget-bin/www_bget?ko:K04437	path:ko04010;path:ko04510;path:ko05132;path:ko05205
c18025_g3	K13681	FUT	http://www.genome.jp/dbget-bin/www_bget?ko:K13681
c17797_g1	K14638	SLC15A3_4, PHT	http://www.genome.jp/dbget-bin/www_bget?ko:K14638
c17311_g1	K15015	SLC32A, VGAT	http://www.genome.jp/dbget-bin/www_bget?ko:K15015	path:ko04721;path:ko04723;path:ko04727;path:ko05032;path:ko05033
c18137_g1	K02365	ESP1	http://www.genome.jp/dbget-bin/www_bget?ko:K02365	path:ko04110;path:ko04111;path:ko04113;path:ko04114
c17983_g2	K05282	E1.14.11.12	http://www.genome.jp/dbget-bin/www_bget?ko:K05282	path:ko00904;path:ko01100;path:ko01110
c17352_g1	K05350	bglB	http://www.genome.jp/dbget-bin/www_bget?ko:K05350	path:ko00460;path:ko00500;path:ko00940;path:ko01100;path:ko01110
c17827_g1	K00083	E1.1.1.195	http://www.genome.jp/dbget-bin/www_bget?ko:K00083	path:ko00940;path:ko01100;path:ko01110
c17529_g1	K14508	NPR1	http://www.genome.jp/dbget-bin/www_bget?ko:K14508	path:ko04075
c17379_g1	K00588	E2.1.1.104	http://www.genome.jp/dbget-bin/www_bget?ko:K00588	path:ko00360;path:ko00940;path:ko00941;path:ko00945;path:ko01100;path:ko01110
c18272_g1	K16280	RGLG	http://www.genome.jp/dbget-bin/www_bget?ko:K16280
c17337_g1	K14484	IAA	http://www.genome.jp/dbget-bin/www_bget?ko:K14484	path:ko04075
c17883_g1	K08511	ATVAMP72	http://www.genome.jp/dbget-bin/www_bget?ko:K08511
c17883_g2	K01918	panC	http://www.genome.jp/dbget-bin/www_bget?ko:K01918	path:ko00410;path:ko00770;path:ko01100;path:ko01110
c17437_g2	K05389	KCNKF	http://www.genome.jp/dbget-bin/www_bget?ko:K05389
c18183_g1	K13832	aroDE, DHQ-SDH	http://www.genome.jp/dbget-bin/www_bget?ko:K13832	path:ko00400;path:ko01100;path:ko01110;path:ko01130;path:ko01230
c18182_g2	K09422	MYBP	http://www.genome.jp/dbget-bin/www_bget?ko:K09422
c17857_g1	K00588	E2.1.1.104	http://www.genome.jp/dbget-bin/www_bget?ko:K00588	path:ko00360;path:ko00940;path:ko00941;path:ko00945;path:ko01100;path:ko01110
c17847_g1	K09422	MYBP	http://www.genome.jp/dbget-bin/www_bget?ko:K09422
c17370_g2	K10398	KIF11, EG5	http://www.genome.jp/dbget-bin/www_bget?ko:K10398
c18169_g1	K08235	E2.4.1.207	http://www.genome.jp/dbget-bin/www_bget?ko:K08235
c17319_g1	K03118	tatC	http://www.genome.jp/dbget-bin/www_bget?ko:K03118	path:ko03060;path:ko03070
c17601_g1	K05863	SLC25A4S, ANT	http://www.genome.jp/dbget-bin/www_bget?ko:K05863	path:ko04020;path:ko04022;path:ko05012;path:ko05016;path:ko05166
c17523_g1	K00847	E2.7.1.4, scrK	http://www.genome.jp/dbget-bin/www_bget?ko:K00847	path:ko00051;path:ko00500;path:ko00520;path:ko01100
c17760_g1	K07374	TUBA	http://www.genome.jp/dbget-bin/www_bget?ko:K07374	path:ko04145;path:ko04210;path:ko04530;path:ko04540;path:ko05130
c17969_g1	K02969	RP-S20e, RPS20	http://www.genome.jp/dbget-bin/www_bget?ko:K02969	path:ko03010
c17559_g1	K09338	HD-ZIP	http://www.genome.jp/dbget-bin/www_bget?ko:K09338
c17368_g2	K09377	CSRP	http://www.genome.jp/dbget-bin/www_bget?ko:K09377
c17715_g3	K04124	E1.14.11.15	http://www.genome.jp/dbget-bin/www_bget?ko:K04124	path:ko00904;path:ko01110
c17461_g3	K08914	LHCB3	http://www.genome.jp/dbget-bin/www_bget?ko:K08914	path:ko00196;path:ko01100
c18064_g1	K15015	SLC32A, VGAT	http://www.genome.jp/dbget-bin/www_bget?ko:K15015	path:ko04721;path:ko04723;path:ko04727;path:ko05032;path:ko05033
c17588_g1	K09490	HSPA5, BIP	http://www.genome.jp/dbget-bin/www_bget?ko:K09490	path:ko03060;path:ko04141;path:ko04918;path:ko05020
c17588_g2	K09490	HSPA5, BIP	http://www.genome.jp/dbget-bin/www_bget?ko:K09490	path:ko03060;path:ko04141;path:ko04918;path:ko05020
c17539_g1	K02877	RP-L15e, RPL15	http://www.genome.jp/dbget-bin/www_bget?ko:K02877	path:ko03010
c17918_g2	K01674	cah	http://www.genome.jp/dbget-bin/www_bget?ko:K01674	path:ko00910
c17918_g3	K01674	cah	http://www.genome.jp/dbget-bin/www_bget?ko:K01674	path:ko00910
c17786_g1	K01537	E3.6.3.8	http://www.genome.jp/dbget-bin/www_bget?ko:K01537
c18001_g1	K02603	ORC1	http://www.genome.jp/dbget-bin/www_bget?ko:K02603	path:ko04110;path:ko04111;path:ko04113
c17735_g2	K09422	MYBP	http://www.genome.jp/dbget-bin/www_bget?ko:K09422
c18231_g1	K13412	CPK	http://www.genome.jp/dbget-bin/www_bget?ko:K13412	path:ko04626;path:ko05145
c17372_g1	K10649	TRIM9_67	http://www.genome.jp/dbget-bin/www_bget?ko:K10649
c17347_g1	K10398	KIF11, EG5	http://www.genome.jp/dbget-bin/www_bget?ko:K10398
c18269_g1	K11498	CENPE	http://www.genome.jp/dbget-bin/www_bget?ko:K11498
c18269_g2	K11498	CENPE	http://www.genome.jp/dbget-bin/www_bget?ko:K11498
c17415_g1	K02599	NOTCH	http://www.genome.jp/dbget-bin/www_bget?ko:K02599	path:ko01522;path:ko04320;path:ko04330;path:ko04658;path:ko04919;path:ko05020;path:ko05206;path:ko05224
c17482_g1	K14638	SLC15A3_4, PHT	http://www.genome.jp/dbget-bin/www_bget?ko:K14638
c17986_g1	K05016	CLCN7	http://www.genome.jp/dbget-bin/www_bget?ko:K05016
c17520_g1	K03254	EIF3A	http://www.genome.jp/dbget-bin/www_bget?ko:K03254	path:ko03013
c17520_g2	K03254	EIF3A	http://www.genome.jp/dbget-bin/www_bget?ko:K03254	path:ko03013
c17335_g1	K01051	E3.1.1.11	http://www.genome.jp/dbget-bin/www_bget?ko:K01051	path:ko00040;path:ko01100
c17335_g2	K01051	E3.1.1.11	http://www.genome.jp/dbget-bin/www_bget?ko:K01051	path:ko00040;path:ko01100
c18032_g1	K14497	PP2C	http://www.genome.jp/dbget-bin/www_bget?ko:K14497	path:ko04016;path:ko04075;path:ko04931
c25302_g11	K01739	metB	http://www.genome.jp/dbget-bin/www_bget?ko:K01739	path:ko00270;path:ko00450;path:ko00920;path:ko01100;path:ko01110;path:ko01130;path:ko01230
c25302_g12	K01739	metB	http://www.genome.jp/dbget-bin/www_bget?ko:K01739	path:ko00270;path:ko00450;path:ko00920;path:ko01100;path:ko01110;path:ko01130;path:ko01230
c25412_g1	K08472	MLO	http://www.genome.jp/dbget-bin/www_bget?ko:K08472
c25351_g8	K15728	LPIN	http://www.genome.jp/dbget-bin/www_bget?ko:K15728	path:ko00561;path:ko00564;path:ko01100;path:ko01110
c25452_g1	K17756	FAO3	http://www.genome.jp/dbget-bin/www_bget?ko:K17756
c26129_g1	K12639	CYP724B1, D11	http://www.genome.jp/dbget-bin/www_bget?ko:K12639	path:ko00905;path:ko01100;path:ko01110
c25331_g7	K13679	WAXY	http://www.genome.jp/dbget-bin/www_bget?ko:K13679	path:ko00500;path:ko01100;path:ko01110
c25592_g1	K08869	ADCK, ABC1	http://www.genome.jp/dbget-bin/www_bget?ko:K08869
c25328_g6	K14759	PHYLLO	http://www.genome.jp/dbget-bin/www_bget?ko:K14759	path:ko00130;path:ko01100;path:ko01110
c25559_g2	K01246	tag	http://www.genome.jp/dbget-bin/www_bget?ko:K01246	path:ko03410
c25370_g2	K10563	mutM, fpg	http://www.genome.jp/dbget-bin/www_bget?ko:K10563	path:ko03410
c25396_g6	K05863	SLC25A4S, ANT	http://www.genome.jp/dbget-bin/www_bget?ko:K05863	path:ko04020;path:ko04022;path:ko05012;path:ko05016;path:ko05166
c25730_g1	K06628	CDC45	http://www.genome.jp/dbget-bin/www_bget?ko:K06628	path:ko04110;path:ko04111;path:ko04113
c25508_g1	K11592	DICER1, DCR1	http://www.genome.jp/dbget-bin/www_bget?ko:K11592	path:ko05206
c25447_g1	K10406	KIFC2_3	http://www.genome.jp/dbget-bin/www_bget?ko:K10406
c25436_g2	K00051	E1.1.1.82	http://www.genome.jp/dbget-bin/www_bget?ko:K00051	path:ko00620;path:ko00710;path:ko01100;path:ko01120;path:ko01200
c25303_g7	K16296	SCPL-I	http://www.genome.jp/dbget-bin/www_bget?ko:K16296
c25303_g9	K16296	SCPL-I	http://www.genome.jp/dbget-bin/www_bget?ko:K16296
c25354_g2	K15404	K15404, CER1	http://www.genome.jp/dbget-bin/www_bget?ko:K15404	path:ko00073;path:ko01110
c25580_g9	K14505	CYCD3	http://www.genome.jp/dbget-bin/www_bget?ko:K14505	path:ko04075
c25325_g3	K02183	CALM	http://www.genome.jp/dbget-bin/www_bget?ko:K02183	path:ko04014;path:ko04015;path:ko04016;path:ko04020;path:ko04022;path:ko04024;path:ko04070;path:ko04114;path:ko04261;path:ko04270;path:ko04371;path:ko04626;path:ko04713;path:ko04720;path:ko04722;path:ko04728;path:ko04740;path:ko04744;path:ko04745;path:ko04750;path:ko04910;path:ko04912;path:ko04915;path:ko04916;path:ko04921;path:ko04922;path:ko04924;path:ko04925;path:ko04970;path:ko04971;path:ko05…
c25405_g1	K06617	E2.4.1.82	http://www.genome.jp/dbget-bin/www_bget?ko:K06617	path:ko00052
c25405_g2	K06617	E2.4.1.82	http://www.genome.jp/dbget-bin/www_bget?ko:K06617	path:ko00052
c25368_g9	K03327	TC.MATE, SLC47A, norM, mdtK, dinF	http://www.genome.jp/dbget-bin/www_bget?ko:K03327
c25368_g10	K03327	TC.MATE, SLC47A, norM, mdtK, dinF	http://www.genome.jp/dbget-bin/www_bget?ko:K03327
c25531_g1	K00232	E1.3.3.6, ACOX1, ACOX3	http://www.genome.jp/dbget-bin/www_bget?ko:K00232	path:ko00071;path:ko00592;path:ko01040;path:ko01100;path:ko01110;path:ko01212;path:ko03320;path:ko04024;path:ko04146
c26155_g1	K03878	ND1	http://www.genome.jp/dbget-bin/www_bget?ko:K03878	path:ko00190;path:ko01100;path:ko05012
c25759_g1	K05909	E1.10.3.2	http://www.genome.jp/dbget-bin/www_bget?ko:K05909
c25363_g9	K01102	PDP	http://www.genome.jp/dbget-bin/www_bget?ko:K01102
c25617_g37	K15285	SLC35E3	http://www.genome.jp/dbget-bin/www_bget?ko:K15285
c25520_g8	K08244	E2.7.9.4	http://www.genome.jp/dbget-bin/www_bget?ko:K08244
c26119_g1	K00025	MDH1	http://www.genome.jp/dbget-bin/www_bget?ko:K00025	path:ko00020;path:ko00270;path:ko00620;path:ko00630;path:ko00710;path:ko01100;path:ko01110;path:ko01120;path:ko01130;path:ko01200;path:ko04964
c25408_g1	K16292	CEP, CYSEP	http://www.genome.jp/dbget-bin/www_bget?ko:K16292
c25628_g8	K15803	GERD	http://www.genome.jp/dbget-bin/www_bget?ko:K15803	path:ko00909;path:ko01100;path:ko01110
c25628_g9	K15803	GERD	http://www.genome.jp/dbget-bin/www_bget?ko:K15803	path:ko00909;path:ko01100;path:ko01110
c25516_g9	K00318	PRODH	http://www.genome.jp/dbget-bin/www_bget?ko:K00318	path:ko00330;path:ko01100;path:ko01110;path:ko01130
c25392_g5	K05909	E1.10.3.2	http://www.genome.jp/dbget-bin/www_bget?ko:K05909
c25600_g17	K07904	RAB11A	http://www.genome.jp/dbget-bin/www_bget?ko:K07904	path:ko04144;path:ko04961;path:ko04962;path:ko04972
c25578_g1	K15813	LUP4	http://www.genome.jp/dbget-bin/www_bget?ko:K15813	path:ko00909;path:ko01110
c25578_g3	K15813	LUP4	http://www.genome.jp/dbget-bin/www_bget?ko:K15813	path:ko00909;path:ko01110
c44925_g1	K02991	RP-S6e, RPS6	http://www.genome.jp/dbget-bin/www_bget?ko:K02991	path:ko01521;path:ko03010;path:ko04066;path:ko04150;path:ko04151;path:ko04371;path:ko04910;path:ko05205
c44359_g1	K14488	SAUR	http://www.genome.jp/dbget-bin/www_bget?ko:K14488	path:ko04075
c44358_g1	K09490	HSPA5, BIP	http://www.genome.jp/dbget-bin/www_bget?ko:K09490	path:ko03060;path:ko04141;path:ko04918;path:ko05020
c44480_g1	K02930	RP-L4e, RPL4	http://www.genome.jp/dbget-bin/www_bget?ko:K02930	path:ko03010
c44828_g1	K07374	TUBA	http://www.genome.jp/dbget-bin/www_bget?ko:K07374	path:ko04145;path:ko04210;path:ko04530;path:ko04540;path:ko05130
c45045_g1	K00485	FMO	http://www.genome.jp/dbget-bin/www_bget?ko:K00485	path:ko00982;path:ko01120
c44166_g1	K05909	E1.10.3.2	http://www.genome.jp/dbget-bin/www_bget?ko:K05909
c58138_g1	K17095	ANXA7_11	http://www.genome.jp/dbget-bin/www_bget?ko:K17095
c57474_g1	K02987	RP-S4e, RPS4	http://www.genome.jp/dbget-bin/www_bget?ko:K02987	path:ko03010
c57697_g1	K11252	H2B	http://www.genome.jp/dbget-bin/www_bget?ko:K11252	path:ko05034;path:ko05203;path:ko05322
c57139_g1	K06630	YWHAE	http://www.genome.jp/dbget-bin/www_bget?ko:K06630	path:ko04011;path:ko04110;path:ko04114;path:ko04151;path:ko04390;path:ko04391;path:ko04722;path:ko05169;path:ko05203
c50926_g1	K00415	QCR2, UQCRC2	http://www.genome.jp/dbget-bin/www_bget?ko:K00415	path:ko00190;path:ko01100;path:ko04260;path:ko04932;path:ko05010;path:ko05012;path:ko05016
c50259_g1	K13783	SLC37A1_2	http://www.genome.jp/dbget-bin/www_bget?ko:K13783
c50646_g1	K05953	E2.5.1.43	http://www.genome.jp/dbget-bin/www_bget?ko:K05953
c50275_g1	K13464	JAZ	http://www.genome.jp/dbget-bin/www_bget?ko:K13464	path:ko04075
c50635_g1	K02154	ATPeV0A, ATP6N	http://www.genome.jp/dbget-bin/www_bget?ko:K02154	path:ko00190;path:ko01100;path:ko04142;path:ko04145;path:ko04721;path:ko04966;path:ko05110;path:ko05120;path:ko05152;path:ko05323
c50520_g1	K02114	ATPF1E, atpC	http://www.genome.jp/dbget-bin/www_bget?ko:K02114	path:ko00190;path:ko00195;path:ko01100
c50839_g1	K13948	PTGR1, LTB4DH	http://www.genome.jp/dbget-bin/www_bget?ko:K13948
c33327_g1	K16280	RGLG	http://www.genome.jp/dbget-bin/www_bget?ko:K16280
c33783_g1	K02958	RP-S15e, RPS15	http://www.genome.jp/dbget-bin/www_bget?ko:K02958	path:ko03010
c33357_g1	K14499	BKI1	http://www.genome.jp/dbget-bin/www_bget?ko:K14499	path:ko04075
c34078_g1	K03102	SQD	http://www.genome.jp/dbget-bin/www_bget?ko:K03102	path:ko04320
c34137_g1	K02964	RP-S18e, RPS18	http://www.genome.jp/dbget-bin/www_bget?ko:K02964	path:ko03010
c51415_g1	K02898	RP-L26e, RPL26	http://www.genome.jp/dbget-bin/www_bget?ko:K02898	path:ko03010
c52138_g1	K00517	E1.14.-.-	http://www.genome.jp/dbget-bin/www_bget?ko:K00517	path:ko00363;path:ko00624;path:ko00627;path:ko00903;path:ko00945;path:ko01100;path:ko01110;path:ko01120
c51398_g1	K06627	CCNA	http://www.genome.jp/dbget-bin/www_bget?ko:K06627	path:ko04110;path:ko04152;path:ko04914;path:ko05161;path:ko05169;path:ko05203
c52247_g1	K02985	RP-S3e, RPS3	http://www.genome.jp/dbget-bin/www_bget?ko:K02985	path:ko03010
c51514_g1	K19045	BB	http://www.genome.jp/dbget-bin/www_bget?ko:K19045
c51788_g1	K02937	RP-L7e, RPL7	http://www.genome.jp/dbget-bin/www_bget?ko:K02937	path:ko03010
c51967_g1	K03883	ND5	http://www.genome.jp/dbget-bin/www_bget?ko:K03883	path:ko00190;path:ko01100;path:ko05012
c51901_g1	K14491	ARR-B	http://www.genome.jp/dbget-bin/www_bget?ko:K14491	path:ko04075
c61045_g1	K02920	RP-L36e, RPL36	http://www.genome.jp/dbget-bin/www_bget?ko:K02920	path:ko03010
c56632_g1	K09542	CRYAB	http://www.genome.jp/dbget-bin/www_bget?ko:K09542	path:ko04141;path:ko04213
c56598_g1	K09754	CYP98A3, C3'H	http://www.genome.jp/dbget-bin/www_bget?ko:K09754	path:ko00940;path:ko00941;path:ko00945;path:ko01100;path:ko01110
c56711_g1	K14455	GOT2	http://www.genome.jp/dbget-bin/www_bget?ko:K14455	path:ko00220;path:ko00250;path:ko00270;path:ko00330;path:ko00350;path:ko00360;path:ko00400;path:ko00710;path:ko00950;path:ko00960;path:ko01100;path:ko01110;path:ko01120;path:ko01130;path:ko01200;path:ko01210;path:ko01230;path:ko04975
c56215_g1	K02132	ATPeF1A, ATP5A1, ATP1	http://www.genome.jp/dbget-bin/www_bget?ko:K02132	path:ko00190;path:ko01100;path:ko05010;path:ko05012;path:ko05016
c56986_g1	K11270	CTF8	http://www.genome.jp/dbget-bin/www_bget?ko:K11270
c56510_g1	K02984	RP-S3Ae, RPS3A	http://www.genome.jp/dbget-bin/www_bget?ko:K02984	path:ko03010
c56487_g1	K03233	EEF1G	http://www.genome.jp/dbget-bin/www_bget?ko:K03233	path:ko05134
c56654_g1	K17911	DWARF27	http://www.genome.jp/dbget-bin/www_bget?ko:K17911	path:ko00906
c56973_g1	K08057	CALR	http://www.genome.jp/dbget-bin/www_bget?ko:K08057	path:ko04141;path:ko04145;path:ko04612;path:ko05142;path:ko05166
c56346_g1	K12338	UGT75C1	http://www.genome.jp/dbget-bin/www_bget?ko:K12338	path:ko00942
c57269_g1	K10956	SEC61A	http://www.genome.jp/dbget-bin/www_bget?ko:K10956	path:ko03060;path:ko04141;path:ko04145;path:ko05110
c37906_g1	K10663	ATL4	http://www.genome.jp/dbget-bin/www_bget?ko:K10663
c38214_g1	K14488	SAUR	http://www.genome.jp/dbget-bin/www_bget?ko:K14488	path:ko04075
c37918_g1	K05747	WAS	http://www.genome.jp/dbget-bin/www_bget?ko:K05747	path:ko04062;path:ko04144;path:ko04520;path:ko04530;path:ko04666;path:ko04810;path:ko05100;path:ko05130;path:ko05131;path:ko05132;path:ko05231
c40889_g1	K09542	CRYAB	http://www.genome.jp/dbget-bin/www_bget?ko:K09542	path:ko04141;path:ko04213
c40556_g1	K08176	PHO84	http://www.genome.jp/dbget-bin/www_bget?ko:K08176
c40449_g1	K02868	RP-L11e, RPL11	http://www.genome.jp/dbget-bin/www_bget?ko:K02868	path:ko03010
c40716_g1	K19042	BOI	http://www.genome.jp/dbget-bin/www_bget?ko:K19042
c35511_g1	K02976	RP-S26e, RPS26	http://www.genome.jp/dbget-bin/www_bget?ko:K02976	path:ko03010
c53965_g1	K11251	H2A	http://www.genome.jp/dbget-bin/www_bget?ko:K11251	path:ko05034;path:ko05322
c53545_g1	K02989	RP-S5e, RPS5	http://www.genome.jp/dbget-bin/www_bget?ko:K02989	path:ko03010
c25252_g2	K00228	CPOX, hemF	http://www.genome.jp/dbget-bin/www_bget?ko:K00228	path:ko00860;path:ko01100;path:ko01110
c24630_g1	K10807	RRM1	http://www.genome.jp/dbget-bin/www_bget?ko:K10807	path:ko00230;path:ko00240;path:ko00480;path:ko01100
c24630_g2	K10807	RRM1	http://www.genome.jp/dbget-bin/www_bget?ko:K10807	path:ko00230;path:ko00240;path:ko00480;path:ko01100
c25152_g3	K14611	SLC23A1_2, SVCT1_2	http://www.genome.jp/dbget-bin/www_bget?ko:K14611
c24731_g12	K14431	TGA	http://www.genome.jp/dbget-bin/www_bget?ko:K14431	path:ko04075
c24484_g6	K01285	PRCP	http://www.genome.jp/dbget-bin/www_bget?ko:K01285	path:ko04614;path:ko04974
c24927_g4	K11578	ZW10	http://www.genome.jp/dbget-bin/www_bget?ko:K11578
c24911_g4	K01673	cynT, can	http://www.genome.jp/dbget-bin/www_bget?ko:K01673	path:ko00910
c24911_g6	K01728	pel	http://www.genome.jp/dbget-bin/www_bget?ko:K01728	path:ko00040;path:ko02024
c25253_g2	K15803	GERD	http://www.genome.jp/dbget-bin/www_bget?ko:K15803	path:ko00909;path:ko01100;path:ko01110
c24538_g17	K00128	E1.2.1.3	http://www.genome.jp/dbget-bin/www_bget?ko:K00128	path:ko00010;path:ko00053;path:ko00071;path:ko00280;path:ko00310;path:ko00330;path:ko00340;path:ko00380;path:ko00410;path:ko00561;path:ko00620;path:ko00625;path:ko00903;path:ko00981;path:ko01100;path:ko01110;path:ko01120;path:ko01130
c24659_g2	K17686	copA, ATP7	http://www.genome.jp/dbget-bin/www_bget?ko:K17686	path:ko01524;path:ko04016
c25277_g10	K14491	ARR-B	http://www.genome.jp/dbget-bin/www_bget?ko:K14491	path:ko04075
c24478_g3	K05909	E1.10.3.2	http://www.genome.jp/dbget-bin/www_bget?ko:K05909
c24478_g7	K05909	E1.10.3.2	http://www.genome.jp/dbget-bin/www_bget?ko:K05909
c24478_g8	K05909	E1.10.3.2	http://www.genome.jp/dbget-bin/www_bget?ko:K05909
c24894_g6	K01568	E4.1.1.1, pdc	http://www.genome.jp/dbget-bin/www_bget?ko:K01568	path:ko00010;path:ko01100;path:ko01110;path:ko01130
c25134_g12	K19040	ATL76S	http://www.genome.jp/dbget-bin/www_bget?ko:K19040
c24495_g3	K09422	MYBP	http://www.genome.jp/dbget-bin/www_bget?ko:K09422
c24495_g16	K14638	SLC15A3_4, PHT	http://www.genome.jp/dbget-bin/www_bget?ko:K14638
c24704_g1	K01792	E5.1.3.15	http://www.genome.jp/dbget-bin/www_bget?ko:K01792	path:ko00010;path:ko01100;path:ko01110;path:ko01120;path:ko01130
c25022_g1	K00432	E1.11.1.9	http://www.genome.jp/dbget-bin/www_bget?ko:K00432	path:ko00480;path:ko00590;path:ko04918
c25086_g4	K07964	HPSE	http://www.genome.jp/dbget-bin/www_bget?ko:K07964	path:ko00531;path:ko01100;path:ko05205
c24289_g8	K00966	GMPP	http://www.genome.jp/dbget-bin/www_bget?ko:K00966	path:ko00051;path:ko00520;path:ko01100;path:ko01110
c24761_g3	K05391	CNGF	http://www.genome.jp/dbget-bin/www_bget?ko:K05391	path:ko04626
c24761_g4	K05391	CNGF	http://www.genome.jp/dbget-bin/www_bget?ko:K05391	path:ko04626
c25279_g1	K17982	TPS04, GES	http://www.genome.jp/dbget-bin/www_bget?ko:K17982	path:ko00904
c24643_g4	K01061	E3.1.1.45	http://www.genome.jp/dbget-bin/www_bget?ko:K01061	path:ko00361;path:ko00364;path:ko00623;path:ko01100;path:ko01110;path:ko01120;path:ko01130
c25300_g4	K01610	E4.1.1.49, pckA	http://www.genome.jp/dbget-bin/www_bget?ko:K01610	path:ko00010;path:ko00020;path:ko00620;path:ko00710;path:ko01100;path:ko01110;path:ko01120;path:ko01130;path:ko01200
c24622_g15	K13946	AUX1, LAX	http://www.genome.jp/dbget-bin/www_bget?ko:K13946	path:ko04075
c24622_g16	K13946	AUX1, LAX	http://www.genome.jp/dbget-bin/www_bget?ko:K13946	path:ko04075
c25017_g9	K11420	EHMT	http://www.genome.jp/dbget-bin/www_bget?ko:K11420	path:ko00310;path:ko04211
c24521_g6	K08202	SLC22A4_5, OCTN	http://www.genome.jp/dbget-bin/www_bget?ko:K08202	path:ko05231
c25084_g6	K15283	SLC35E1	http://www.genome.jp/dbget-bin/www_bget?ko:K15283
c24335_g9	K09840	NCED	http://www.genome.jp/dbget-bin/www_bget?ko:K09840	path:ko00906;path:ko01100;path:ko01110
c24548_g1	K09422	MYBP	http://www.genome.jp/dbget-bin/www_bget?ko:K09422
c24548_g7	K00261	GLUD1_2, gdhA	http://www.genome.jp/dbget-bin/www_bget?ko:K00261	path:ko00220;path:ko00250;path:ko00471;path:ko00910;path:ko01100;path:ko01200;path:ko04964
c24645_g19	K15397	KCS	http://www.genome.jp/dbget-bin/www_bget?ko:K15397	path:ko00062;path:ko01110
c25142_g6	K01193	E3.2.1.26, sacA	http://www.genome.jp/dbget-bin/www_bget?ko:K01193	path:ko00052;path:ko00500;path:ko01100
c25142_g7	K01193	E3.2.1.26, sacA	http://www.genome.jp/dbget-bin/www_bget?ko:K01193	path:ko00052;path:ko00500;path:ko01100
c24470_g1	K07300	chaA, CAX	http://www.genome.jp/dbget-bin/www_bget?ko:K07300
c24616_g5	K12120	PHYA	http://www.genome.jp/dbget-bin/www_bget?ko:K12120	path:ko04712
c25195_g12	K04733	IRAK4	http://www.genome.jp/dbget-bin/www_bget?ko:K04733	path:ko04064;path:ko04620;path:ko04621;path:ko04624;path:ko04722;path:ko05133;path:ko05140;path:ko05142;path:ko05145;path:ko05152;path:ko05162;path:ko05164
c25119_g17	K05349	bglX	http://www.genome.jp/dbget-bin/www_bget?ko:K05349	path:ko00460;path:ko00500;path:ko00940;path:ko01100;path:ko01110
c24535_g12	K07198	PRKAA, AMPK	http://www.genome.jp/dbget-bin/www_bget?ko:K07198	path:ko04068;path:ko04140;path:ko04150;path:ko04151;path:ko04152;path:ko04211;path:ko04213;path:ko04371;path:ko04530;path:ko04710;path:ko04910;path:ko04920;path:ko04921;path:ko04922;path:ko04931;path:ko04932;path:ko05410;path:ko05418
c24896_g4	K09422	MYBP	http://www.genome.jp/dbget-bin/www_bget?ko:K09422
c24520_g3	K16281	RHA1	http://www.genome.jp/dbget-bin/www_bget?ko:K16281
c24766_g1	K16166	PAP1, MYB75	http://www.genome.jp/dbget-bin/www_bget?ko:K16166	path:ko04712
c24899_g1	K14500	BSK	http://www.genome.jp/dbget-bin/www_bget?ko:K14500	path:ko04075
c24398_g2	K09422	MYBP	http://www.genome.jp/dbget-bin/www_bget?ko:K09422
c24394_g2	K17497	PMM	http://www.genome.jp/dbget-bin/www_bget?ko:K17497	path:ko00051;path:ko00520;path:ko01100;path:ko01110;path:ko01130
c25193_g5	K09422	MYBP	http://www.genome.jp/dbget-bin/www_bget?ko:K09422
c24686_g1	K14509	ETR, ERS	http://www.genome.jp/dbget-bin/www_bget?ko:K14509	path:ko04016;path:ko04075
c24237_g1	K14488	SAUR	http://www.genome.jp/dbget-bin/www_bget?ko:K14488	path:ko04075
c24237_g11	K10733	GINS2, PSF2	http://www.genome.jp/dbget-bin/www_bget?ko:K10733
c24666_g3	K10357	MYO5	http://www.genome.jp/dbget-bin/www_bget?ko:K10357
c25094_g2	K11838	USP7, UBP15	http://www.genome.jp/dbget-bin/www_bget?ko:K11838	path:ko04068;path:ko05168;path:ko05169;path:ko05203
c25081_g6	K15601	KDM3	http://www.genome.jp/dbget-bin/www_bget?ko:K15601
c24346_g12	K15109	SLC25A20_29, CACT, CACL, CRC1	http://www.genome.jp/dbget-bin/www_bget?ko:K15109
c24346_g14	K09571	FKBP4_5	http://www.genome.jp/dbget-bin/www_bget?ko:K09571	path:ko04915
c24346_g17	K09571	FKBP4_5	http://www.genome.jp/dbget-bin/www_bget?ko:K09571	path:ko04915
c24997_g2	K01533	copB	http://www.genome.jp/dbget-bin/www_bget?ko:K01533
c25014_g3	K01183	E3.2.1.14	http://www.genome.jp/dbget-bin/www_bget?ko:K01183	path:ko00520;path:ko01100
c24892_g2	K04392	RAC1	http://www.genome.jp/dbget-bin/www_bget?ko:K04392	path:ko04010;path:ko04013;path:ko04014;path:ko04015;path:ko04024;path:ko04062;path:ko04071;path:ko04145;path:ko04151;path:ko04310;path:ko04360;path:ko04370;path:ko04380;path:ko04510;path:ko04520;path:ko04530;path:ko04620;path:ko04650;path:ko04662;path:ko04664;path:ko04666;path:ko04670;path:ko04722;path:ko04810;path:ko04932;path:ko04933;path:ko04972;path:ko05014;path:ko05100;path:ko05120;path:ko05…
c24892_g7	K04392	RAC1	http://www.genome.jp/dbget-bin/www_bget?ko:K04392	path:ko04010;path:ko04013;path:ko04014;path:ko04015;path:ko04024;path:ko04062;path:ko04071;path:ko04145;path:ko04151;path:ko04310;path:ko04360;path:ko04370;path:ko04380;path:ko04510;path:ko04520;path:ko04530;path:ko04620;path:ko04650;path:ko04662;path:ko04664;path:ko04666;path:ko04670;path:ko04722;path:ko04810;path:ko04932;path:ko04933;path:ko04972;path:ko05014;path:ko05100;path:ko05120;path:ko05…
c25220_g1	K05658	ABCB1	http://www.genome.jp/dbget-bin/www_bget?ko:K05658	path:ko02010;path:ko04976;path:ko05206
c25220_g2	K05658	ABCB1	http://www.genome.jp/dbget-bin/www_bget?ko:K05658	path:ko02010;path:ko04976;path:ko05206
c25036_g1	K15200	GTF3C2	http://www.genome.jp/dbget-bin/www_bget?ko:K15200
c24786_g2	K09264	K09264	http://www.genome.jp/dbget-bin/www_bget?ko:K09264
c25229_g2	K03351	APC4	http://www.genome.jp/dbget-bin/www_bget?ko:K03351	path:ko04110;path:ko04111;path:ko04113;path:ko04114;path:ko04120;path:ko04914;path:ko05166
c24744_g9	K01962	accA	http://www.genome.jp/dbget-bin/www_bget?ko:K01962	path:ko00061;path:ko00620;path:ko00640;path:ko00720;path:ko01100;path:ko01110;path:ko01120;path:ko01130;path:ko01200;path:ko01212
c24823_g1	K07198	PRKAA, AMPK	http://www.genome.jp/dbget-bin/www_bget?ko:K07198	path:ko04068;path:ko04140;path:ko04150;path:ko04151;path:ko04152;path:ko04211;path:ko04213;path:ko04371;path:ko04530;path:ko04710;path:ko04910;path:ko04920;path:ko04921;path:ko04922;path:ko04931;path:ko04932;path:ko05410;path:ko05418
c25184_g11	K13356	FAR	http://www.genome.jp/dbget-bin/www_bget?ko:K13356	path:ko00073;path:ko04146;path:ko04212
c25298_g6	K09264	K09264	http://www.genome.jp/dbget-bin/www_bget?ko:K09264
c24770_g6	K08245	E3.4.23.40	http://www.genome.jp/dbget-bin/www_bget?ko:K08245
c24957_g2	K03231	EEF1A	http://www.genome.jp/dbget-bin/www_bget?ko:K03231	path:ko03013;path:ko05134
c24957_g4	K03231	EEF1A	http://www.genome.jp/dbget-bin/www_bget?ko:K03231	path:ko03013;path:ko05134
c24735_g1	K10406	KIFC2_3	http://www.genome.jp/dbget-bin/www_bget?ko:K10406
c24882_g3	K00695	E2.4.1.13	http://www.genome.jp/dbget-bin/www_bget?ko:K00695	path:ko00500;path:ko01100
c24511_g10	K03098	APOD	http://www.genome.jp/dbget-bin/www_bget?ko:K03098
c24918_g1	K16281	RHA1	http://www.genome.jp/dbget-bin/www_bget?ko:K16281
c25278_g5	K01530	E3.6.3.1	http://www.genome.jp/dbget-bin/www_bget?ko:K01530
c25068_g4	K03327	TC.MATE, SLC47A, norM, mdtK, dinF	http://www.genome.jp/dbget-bin/www_bget?ko:K03327
c24900_g11	K09422	MYBP	http://www.genome.jp/dbget-bin/www_bget?ko:K09422
c24736_g18	K16276	K16276, BTS	http://www.genome.jp/dbget-bin/www_bget?ko:K16276
c24858_g3	K01087	otsB	http://www.genome.jp/dbget-bin/www_bget?ko:K01087	path:ko00500;path:ko01100
c25267_g10	K08282	E2.7.11.1	http://www.genome.jp/dbget-bin/www_bget?ko:K08282
c25130_g5	K09286	EREBP	http://www.genome.jp/dbget-bin/www_bget?ko:K09286
c25130_g6	K09286	EREBP	http://www.genome.jp/dbget-bin/www_bget?ko:K09286
c25007_g17	K09422	MYBP	http://www.genome.jp/dbget-bin/www_bget?ko:K09422
c24435_g2	K11820	UGT74B1	http://www.genome.jp/dbget-bin/www_bget?ko:K11820	path:ko00380;path:ko00966;path:ko01110;path:ko01210
c25227_g1	K01662	dxs	http://www.genome.jp/dbget-bin/www_bget?ko:K01662	path:ko00730;path:ko00900;path:ko01100;path:ko01110;path:ko01130
c25163_g1	K06627	CCNA	http://www.genome.jp/dbget-bin/www_bget?ko:K06627	path:ko04110;path:ko04152;path:ko04914;path:ko05161;path:ko05169;path:ko05203
c25163_g2	K18932	ZDHHC	http://www.genome.jp/dbget-bin/www_bget?ko:K18932
c24439_g2	K00660	CHS	http://www.genome.jp/dbget-bin/www_bget?ko:K00660	path:ko00941;path:ko01100;path:ko01110;path:ko04712
c25125_g2	K00261	GLUD1_2, gdhA	http://www.genome.jp/dbget-bin/www_bget?ko:K00261	path:ko00220;path:ko00250;path:ko00471;path:ko00910;path:ko01100;path:ko01200;path:ko04964
c25169_g6	K05359	ADT, PDT	http://www.genome.jp/dbget-bin/www_bget?ko:K05359	path:ko00400;path:ko01100;path:ko01110;path:ko01130;path:ko01230
c25197_g1	K01953	asnB, ASNS	http://www.genome.jp/dbget-bin/www_bget?ko:K01953	path:ko00250;path:ko01100;path:ko01110
c24757_g10	K03146	THI4, THI1	http://www.genome.jp/dbget-bin/www_bget?ko:K03146	path:ko00730;path:ko01100
c25070_g4	K01285	PRCP	http://www.genome.jp/dbget-bin/www_bget?ko:K01285	path:ko04614;path:ko04974
c25257_g8	K09833	HPT, HGGT, ubiA	http://www.genome.jp/dbget-bin/www_bget?ko:K09833	path:ko00130;path:ko01100;path:ko01110
c24932_g2	K01193	E3.2.1.26, sacA	http://www.genome.jp/dbget-bin/www_bget?ko:K01193	path:ko00052;path:ko00500;path:ko01100
c24891_g1	K01679	E4.2.1.2B, fumC	http://www.genome.jp/dbget-bin/www_bget?ko:K01679	path:ko00020;path:ko00620;path:ko00720;path:ko01100;path:ko01110;path:ko01120;path:ko01130;path:ko01200;path:ko05200;path:ko05211
c24678_g6	K09487	HSP90B, TRA1	http://www.genome.jp/dbget-bin/www_bget?ko:K09487	path:ko04141;path:ko04151;path:ko04626;path:ko04657;path:ko04915;path:ko04918;path:ko05200;path:ko05215;path:ko05418
c24804_g12	K01051	E3.1.1.11	http://www.genome.jp/dbget-bin/www_bget?ko:K01051	path:ko00040;path:ko01100
c24555_g3	K00898	PDK2_3_4	http://www.genome.jp/dbget-bin/www_bget?ko:K00898
c24555_g10	K03798	ftsH, hflB	http://www.genome.jp/dbget-bin/www_bget?ko:K03798
c24555_g11	K09216	OVOL	http://www.genome.jp/dbget-bin/www_bget?ko:K09216
c25098_g13	K14664	ILR1	http://www.genome.jp/dbget-bin/www_bget?ko:K14664
c24562_g4	K08235	E2.4.1.207	http://www.genome.jp/dbget-bin/www_bget?ko:K08235
c25073_g1	K00511	SQLE, ERG1	http://www.genome.jp/dbget-bin/www_bget?ko:K00511	path:ko00100;path:ko00909;path:ko01100;path:ko01110;path:ko01130
c24489_g2	K00814	GPT, ALT	http://www.genome.jp/dbget-bin/www_bget?ko:K00814	path:ko00220;path:ko00250;path:ko00710;path:ko01100;path:ko01120;path:ko01200;path:ko01210;path:ko01230
c24966_g3	K09839	VDE, NPQ1	http://www.genome.jp/dbget-bin/www_bget?ko:K09839	path:ko00906;path:ko01100;path:ko01110
c25013_g10	K04392	RAC1	http://www.genome.jp/dbget-bin/www_bget?ko:K04392	path:ko04010;path:ko04013;path:ko04014;path:ko04015;path:ko04024;path:ko04062;path:ko04071;path:ko04145;path:ko04151;path:ko04310;path:ko04360;path:ko04370;path:ko04380;path:ko04510;path:ko04520;path:ko04530;path:ko04620;path:ko04650;path:ko04662;path:ko04664;path:ko04666;path:ko04670;path:ko04722;path:ko04810;path:ko04932;path:ko04933;path:ko04972;path:ko05014;path:ko05100;path:ko05120;path:ko05…
c24988_g1	K10742	DNA2	http://www.genome.jp/dbget-bin/www_bget?ko:K10742	path:ko03030
c25286_g2	K03549	kup	http://www.genome.jp/dbget-bin/www_bget?ko:K03549
c25286_g3	K03549	kup	http://www.genome.jp/dbget-bin/www_bget?ko:K03549
c24752_g6	K13412	CPK	http://www.genome.jp/dbget-bin/www_bget?ko:K13412	path:ko04626;path:ko05145
c24752_g8	K13412	CPK	http://www.genome.jp/dbget-bin/www_bget?ko:K13412	path:ko04626;path:ko05145
c24327_g2	K14498	SNRK2	http://www.genome.jp/dbget-bin/www_bget?ko:K14498	path:ko04016;path:ko04075
c24504_g5	K01102	PDP	http://www.genome.jp/dbget-bin/www_bget?ko:K01102
c25221_g3	K13456	RIN4	http://www.genome.jp/dbget-bin/www_bget?ko:K13456	path:ko04626
c24774_g9	K14508	NPR1	http://www.genome.jp/dbget-bin/www_bget?ko:K14508	path:ko04075
c24713_g2	K16296	SCPL-I	http://www.genome.jp/dbget-bin/www_bget?ko:K16296
c24713_g3	K16296	SCPL-I	http://www.genome.jp/dbget-bin/www_bget?ko:K16296
c25249_g9	K02160	accB, bccP	http://www.genome.jp/dbget-bin/www_bget?ko:K02160	path:ko00061;path:ko00620;path:ko00640;path:ko00720;path:ko01100;path:ko01110;path:ko01120;path:ko01130;path:ko01200;path:ko01212
c25225_g8	K01728	pel	http://www.genome.jp/dbget-bin/www_bget?ko:K01728	path:ko00040;path:ko02024
c24748_g4	K01648	ACLY	http://www.genome.jp/dbget-bin/www_bget?ko:K01648	path:ko00020;path:ko00720;path:ko01100;path:ko01110;path:ko01120;path:ko01130
c24971_g4	K10532	HGSNAT	http://www.genome.jp/dbget-bin/www_bget?ko:K10532	path:ko00531;path:ko01100;path:ko04142
c24864_g1	K16578	CLASP1_2	http://www.genome.jp/dbget-bin/www_bget?ko:K16578
c24952_g8	K03327	TC.MATE, SLC47A, norM, mdtK, dinF	http://www.genome.jp/dbget-bin/www_bget?ko:K03327
c25217_g2	K13946	AUX1, LAX	http://www.genome.jp/dbget-bin/www_bget?ko:K13946	path:ko04075
c25217_g12	K13946	AUX1, LAX	http://www.genome.jp/dbget-bin/www_bget?ko:K13946	path:ko04075
c25140_g1	K11492	NCAPG2, LUZP5	http://www.genome.jp/dbget-bin/www_bget?ko:K11492
c24570_g6	K00696	E2.4.1.14	http://www.genome.jp/dbget-bin/www_bget?ko:K00696	path:ko00500;path:ko01100
c24851_g4	K14411	MSI	http://www.genome.jp/dbget-bin/www_bget?ko:K14411	path:ko03015
c24675_g1	K00975	glgC	http://www.genome.jp/dbget-bin/www_bget?ko:K00975	path:ko00500;path:ko00520;path:ko01100;path:ko01110;path:ko02026
c25126_g1	K08857	NEK	http://www.genome.jp/dbget-bin/www_bget?ko:K08857
c56300_g1	K03178	UBE1, UBA1	http://www.genome.jp/dbget-bin/www_bget?ko:K03178	path:ko04120;path:ko05012
c56152_g1	K02132	ATPeF1A, ATP5A1, ATP1	http://www.genome.jp/dbget-bin/www_bget?ko:K02132	path:ko00190;path:ko01100;path:ko05010;path:ko05012;path:ko05016
c56217_g1	K03233	EEF1G	http://www.genome.jp/dbget-bin/www_bget?ko:K03233	path:ko05134
c30456_g1	K02957	RP-S15Ae, RPS15A	http://www.genome.jp/dbget-bin/www_bget?ko:K02957	path:ko03010
c17269_g1	K10875	RAD54L, RAD54	http://www.genome.jp/dbget-bin/www_bget?ko:K10875	path:ko03440
c16703_g1	K15382	SLC50A, SWEET	http://www.genome.jp/dbget-bin/www_bget?ko:K15382
c16720_g2	K01824	EBP	http://www.genome.jp/dbget-bin/www_bget?ko:K01824	path:ko00100;path:ko01100;path:ko01110
c17008_g1	K01792	E5.1.3.15	http://www.genome.jp/dbget-bin/www_bget?ko:K01792	path:ko00010;path:ko01100;path:ko01110;path:ko01120;path:ko01130
c17010_g1	K15040	VDAC2	http://www.genome.jp/dbget-bin/www_bget?ko:K15040	path:ko04020;path:ko04022;path:ko04621;path:ko05012;path:ko05016;path:ko05166
c17267_g2	K05277	E1.14.11.19	http://www.genome.jp/dbget-bin/www_bget?ko:K05277	path:ko00941;path:ko01100;path:ko01110
c16475_g3	K05868	CCNB	http://www.genome.jp/dbget-bin/www_bget?ko:K05868	path:ko04068;path:ko04110;path:ko04115;path:ko04914
c16723_g1	K14431	TGA	http://www.genome.jp/dbget-bin/www_bget?ko:K14431	path:ko04075
c16502_g1	K13993	HSP20	http://www.genome.jp/dbget-bin/www_bget?ko:K13993	path:ko04141
c17175_g1	K13457	RPM1, RPS3	http://www.genome.jp/dbget-bin/www_bget?ko:K13457	path:ko04626
c16948_g1	K09422	MYBP	http://www.genome.jp/dbget-bin/www_bget?ko:K09422
c16862_g1	K06130	LYPLA2	http://www.genome.jp/dbget-bin/www_bget?ko:K06130	path:ko00564
c17221_g1	K06491	NCAM	http://www.genome.jp/dbget-bin/www_bget?ko:K06491	path:ko04514;path:ko05020
c17016_g1	K08515	VAMP7	http://www.genome.jp/dbget-bin/www_bget?ko:K08515	path:ko04130
c16617_g1	K09487	HSP90B, TRA1	http://www.genome.jp/dbget-bin/www_bget?ko:K09487	path:ko04141;path:ko04151;path:ko04626;path:ko04657;path:ko04915;path:ko04918;path:ko05200;path:ko05215;path:ko05418
c16617_g2	K09487	HSP90B, TRA1	http://www.genome.jp/dbget-bin/www_bget?ko:K09487	path:ko04141;path:ko04151;path:ko04626;path:ko04657;path:ko04915;path:ko04918;path:ko05200;path:ko05215;path:ko05418
c16564_g1	K05350	bglB	http://www.genome.jp/dbget-bin/www_bget?ko:K05350	path:ko00460;path:ko00500;path:ko00940;path:ko01100;path:ko01110
c16435_g2	K08819	CDK12_13	http://www.genome.jp/dbget-bin/www_bget?ko:K08819
c16916_g1	K11816	YUCCA	http://www.genome.jp/dbget-bin/www_bget?ko:K11816	path:ko00380;path:ko01100
c16814_g1	K10405	KIFC1	http://www.genome.jp/dbget-bin/www_bget?ko:K10405
c16363_g1	K08360	CYB561	http://www.genome.jp/dbget-bin/www_bget?ko:K08360
c16761_g3	K01369	LGMN	http://www.genome.jp/dbget-bin/www_bget?ko:K01369	path:ko04142;path:ko04612
c16761_g4	K00485	FMO	http://www.genome.jp/dbget-bin/www_bget?ko:K00485	path:ko00982;path:ko01120
c16559_g1	K09422	MYBP	http://www.genome.jp/dbget-bin/www_bget?ko:K09422
c16984_g1	K14411	MSI	http://www.genome.jp/dbget-bin/www_bget?ko:K14411	path:ko03015
c16984_g2	K14411	MSI	http://www.genome.jp/dbget-bin/www_bget?ko:K14411	path:ko03015
c17003_g2	K14496	PYL	http://www.genome.jp/dbget-bin/www_bget?ko:K14496	path:ko04016;path:ko04075
c16890_g1	K09843	E1.14.13.93	http://www.genome.jp/dbget-bin/www_bget?ko:K09843	path:ko00906
c16467_g2	K14488	SAUR	http://www.genome.jp/dbget-bin/www_bget?ko:K14488	path:ko04075
c16680_g1	K03283	HSPA1_8	http://www.genome.jp/dbget-bin/www_bget?ko:K03283	path:ko03040;path:ko04010;path:ko04141;path:ko04144;path:ko04213;path:ko04612;path:ko04915;path:ko05134;path:ko05145;path:ko05162;path:ko05164;path:ko05169
c16680_g2	K03283	HSPA1_8	http://www.genome.jp/dbget-bin/www_bget?ko:K03283	path:ko03040;path:ko04010;path:ko04141;path:ko04144;path:ko04213;path:ko04612;path:ko04915;path:ko05134;path:ko05145;path:ko05162;path:ko05164;path:ko05169
c16680_g3	K03283	HSPA1_8	http://www.genome.jp/dbget-bin/www_bget?ko:K03283	path:ko03040;path:ko04010;path:ko04141;path:ko04144;path:ko04213;path:ko04612;path:ko04915;path:ko05134;path:ko05145;path:ko05162;path:ko05164;path:ko05169
c16866_g1	K06258	SV2	http://www.genome.jp/dbget-bin/www_bget?ko:K06258	path:ko04512
c16512_g1	K01193	E3.2.1.26, sacA	http://www.genome.jp/dbget-bin/www_bget?ko:K01193	path:ko00052;path:ko00500;path:ko01100
c16560_g1	K07198	PRKAA, AMPK	http://www.genome.jp/dbget-bin/www_bget?ko:K07198	path:ko04068;path:ko04140;path:ko04150;path:ko04151;path:ko04152;path:ko04211;path:ko04213;path:ko04371;path:ko04530;path:ko04710;path:ko04910;path:ko04920;path:ko04921;path:ko04922;path:ko04931;path:ko04932;path:ko05410;path:ko05418
c16415_g1	K05278	FLS	http://www.genome.jp/dbget-bin/www_bget?ko:K05278	path:ko00941;path:ko01100;path:ko01110
c17053_g1	K07437	CYP26A	http://www.genome.jp/dbget-bin/www_bget?ko:K07437	path:ko00830;path:ko01100
c16624_g1	K11778	DHDDS, RER2, SRT1	http://www.genome.jp/dbget-bin/www_bget?ko:K11778	path:ko00900;path:ko01110
c16453_g3	K14839	NOP16	http://www.genome.jp/dbget-bin/www_bget?ko:K14839
c16527_g2	K01213	E3.2.1.67	http://www.genome.jp/dbget-bin/www_bget?ko:K01213	path:ko00040;path:ko01100
c16995_g1	K14638	SLC15A3_4, PHT	http://www.genome.jp/dbget-bin/www_bget?ko:K14638
c17177_g1	K16292	CEP, CYSEP	http://www.genome.jp/dbget-bin/www_bget?ko:K16292
c16412_g1	K05765	CFL	http://www.genome.jp/dbget-bin/www_bget?ko:K05765	path:ko04360;path:ko04666;path:ko04810;path:ko05133
c17218_g1	K03257	EIF4A	http://www.genome.jp/dbget-bin/www_bget?ko:K03257	path:ko03013
c16907_g1	K02872	RP-L13Ae, RPL13A	http://www.genome.jp/dbget-bin/www_bget?ko:K02872	path:ko03010
c16346_g1	K06228	FU	http://www.genome.jp/dbget-bin/www_bget?ko:K06228	path:ko04341;path:ko05200;path:ko05217
c16456_g1	K07437	CYP26A	http://www.genome.jp/dbget-bin/www_bget?ko:K07437	path:ko00830;path:ko01100
c16456_g2	K07437	CYP26A	http://www.genome.jp/dbget-bin/www_bget?ko:K07437	path:ko00830;path:ko01100
c16951_g1	K09422	MYBP	http://www.genome.jp/dbget-bin/www_bget?ko:K09422
c16407_g1	K09377	CSRP	http://www.genome.jp/dbget-bin/www_bget?ko:K09377
c17059_g1	K14490	AHP	http://www.genome.jp/dbget-bin/www_bget?ko:K14490	path:ko04075
c16667_g1	K13203	ZFR	http://www.genome.jp/dbget-bin/www_bget?ko:K13203
c16667_g2	K13203	ZFR	http://www.genome.jp/dbget-bin/www_bget?ko:K13203
c16683_g2	K02941	RP-LP0, RPLP0	http://www.genome.jp/dbget-bin/www_bget?ko:K02941	path:ko03010
c17006_g1	K07466	RFA1, RPA1, rpa	http://www.genome.jp/dbget-bin/www_bget?ko:K07466	path:ko03030;path:ko03420;path:ko03430;path:ko03440;path:ko03460
c16620_g1	K01312	PRSS	http://www.genome.jp/dbget-bin/www_bget?ko:K01312	path:ko04080;path:ko04972;path:ko04974;path:ko05164
c16462_g1	K01540	ATP1B	http://www.genome.jp/dbget-bin/www_bget?ko:K01540	path:ko04022;path:ko04024;path:ko04260;path:ko04261;path:ko04911;path:ko04918;path:ko04919;path:ko04960;path:ko04961;path:ko04964;path:ko04970;path:ko04971;path:ko04972;path:ko04973;path:ko04974;path:ko04976;path:ko04978
c16651_g1	K11140	ANPEP	http://www.genome.jp/dbget-bin/www_bget?ko:K11140	path:ko00480;path:ko01100;path:ko04614;path:ko04640
c17252_g1	K09391	E2F7_8	http://www.genome.jp/dbget-bin/www_bget?ko:K09391
c16354_g2	K11254	H4	http://www.genome.jp/dbget-bin/www_bget?ko:K11254	path:ko05034;path:ko05203;path:ko05322
c16420_g1	K13789	GGPS	http://www.genome.jp/dbget-bin/www_bget?ko:K13789	path:ko00900;path:ko01100;path:ko01110;path:ko01130
c16854_g1	K06627	CCNA	http://www.genome.jp/dbget-bin/www_bget?ko:K06627	path:ko04110;path:ko04152;path:ko04914;path:ko05161;path:ko05169;path:ko05203
c16769_g1	K01955	carB, CPA2	http://www.genome.jp/dbget-bin/www_bget?ko:K01955	path:ko00240;path:ko00250;path:ko01100
c16968_g1	K14293	KPNB1	http://www.genome.jp/dbget-bin/www_bget?ko:K14293	path:ko03013
c16902_g1	K12823	DDX5, DBP2	http://www.genome.jp/dbget-bin/www_bget?ko:K12823	path:ko03040;path:ko05202;path:ko05205
c16591_g2	K03283	HSPA1_8	http://www.genome.jp/dbget-bin/www_bget?ko:K03283	path:ko03040;path:ko04010;path:ko04141;path:ko04144;path:ko04213;path:ko04612;path:ko04915;path:ko05134;path:ko05145;path:ko05162;path:ko05164;path:ko05169
c16591_g3	K03283	HSPA1_8	http://www.genome.jp/dbget-bin/www_bget?ko:K03283	path:ko03040;path:ko04010;path:ko04141;path:ko04144;path:ko04213;path:ko04612;path:ko04915;path:ko05134;path:ko05145;path:ko05162;path:ko05164;path:ko05169
c16621_g1	K08770	UBC	http://www.genome.jp/dbget-bin/www_bget?ko:K08770	path:ko03320
c16483_g1	K11275	H1_5	http://www.genome.jp/dbget-bin/www_bget?ko:K11275
c16522_g1	K04420	MAP3K2, MEKK2	http://www.genome.jp/dbget-bin/www_bget?ko:K04420	path:ko04010;path:ko04540;path:ko04912
c17153_g1	K01581	E4.1.1.17, ODC1, speC, speF	http://www.genome.jp/dbget-bin/www_bget?ko:K01581	path:ko00330;path:ko00480;path:ko01100;path:ko01110;path:ko01130
c17215_g1	K12471	EPN	http://www.genome.jp/dbget-bin/www_bget?ko:K12471	path:ko04144
