# Supplementary material for: Comparative Transcriptome Reveals the Genes’ Adaption to Herkogamy of Lumnitzera littorea (Jack) Voigt
Source: Front Genet. 2020 Dec 8;11:584817. doi: 10.3389/fgene.2020.584817 (PMC7753066; doi:10.3389/fgene.2020.584817)
Supplement: Supplementary Table 5 — Sequence of the MADS-Box genes in L. littorea. [file Table_5.XLSX]

## Sheet: Sheet1
Table S5 . Sequence of the MADS-Box genes in L. littorea.
Gene Name	Transcriptome ID	Sequence
LliMADS1	c14522_g1_i1	GCGCAATCTTCAAAATAAACAGCAAACAAAATAGGATGTGAGGACGATTCTTACTTCGTGCTAATATGGAACATGCTTTACGATAATGTGGTCATATTACTTCACGTAAACGTAGTAAAAAACATCCTTTCTGAGGCATGAATATTCATGAGTCTCAGTATGTAAGATACTTTGCAATCCTGGTGTAACCCCATCCCTACTTATCAGAGGCTTGAGTTATTTATAATTAAGCAAATAATAAGAAGTCATTTTTTTTCATCACAATGAAATTATTAATCGAGGCGCATATCGGGTGGTCCGTAAATTTCATTTTGATGAAGATTAGCTGGATAATTATGTTGTTGGAGACGAAAAGCATAAAGAGTAGATGCTCCATTTGACAATGCCATTGTAGATTCA…
LliMADS2	c16514_g1_i1	GAAAATCTAATAAGAAAAAGAGAGACAGGAAAAAAAAAAAAAAGGGAGAGCAGCTTTCAAGAAAATAGGTCATGCTATAAAACCCCTCGGTTTCCTAATTTGGACTCCCTTTCCCCATTAGCAACGGTTTTTCTAATTCCTCCCGAACCACCACCACCACCGCCACCACCTCTTCCACCCTACTCTCTCTCCTCCCACCTCTCCCCAGGGCCCAATCCCTCCTCCTCCAAATGGCTTCTTTAGC
LliMADS3	c17232_g1_i1	TTATAAAATAAAAGTAAAATCATCTAATAACATATACAATAACTTCTAAAATAATGATATTTATAAAGCCACAAGAATTTTCACGAGCCCTCAATATTAAATGGTACCACAAGAAAGTAAATAAACTTCATTGAGAAAGTCTAACCTTGTAACAATTTGTCAACCTTAAATTCGGACAAGCTTGCAACCACGTACTAAAGACTTAACTAATATTCTTTCTCTATCTTCTTCATAAACGTTTCAGAAAGATCATGGCATCGATCTTCCTGAGAAGCATCCACCATAGAAGCACTAGCCGGCGCAACCGGGTACTGAAGCTTTGGCGGTTGTGGCTGGATGGTCACGGATGCATTATTATTGTAGCACATTATTGAGGAGTTAGATTGGTCGAACATGATC…
LliMADS4	c17574_g1_i1	TAGACATAAACCTAGAATAGAAAATAGCAACGACATTTGAAATATAACCCATAAGTGGGGTTTCATAGAAAACTATGCTAGTTTATATCCTAACTCCTTCTTTAGCCAGGACATTTGCTGCTTTGTTGTATTCTCTATTGATCCGTTCAAGTTTTAGTAGTTCAAACTTCTAGCTGAATTCCTTTTATTTCTCGGCTCAATCTTGGATTCTTTTTACCTTCAACTTCAATAAGGAAGCCCTAGCTTGAGGGATGTATCGGAGCTATCATCGTCTATGCTGCTGCCCGAGACATTGGACAAAGTGTGATCCGATGAGGATCCATTTTCCGATTCCCCAATTGCATTCGTTTTTCCTTTAGACACCGTACCCATCATCCGTTTTAGCTGGTTGTTCTCCTC…
LliMADS5	c19549_g1_i1	TAACCTAACTCAATTTTTATCCTTTGCCTGCCGTGCCACGCCGGGTCATAAATCCTTTTGACGAGCCTGCCACTTTTCCTATAGCGTCCTGCATGATCATGATTCACTTGACCTCTTTTCCTTTAACTTCTTTTCCTTTAACTTCCAACTAAGATTATCCTTATGCTGATGCTTATCTTCTAATTCATGCCGAACTGACAGTATCCTACAATTAATACCTGCAGTTTTTTTCCTTTCAGATTCCCGTACCAAGTGTGCAGAGAGAAATCACAATTAAATACAGAAACGCGGAATCTTGACATTTGTCAATGCACATTAAATACATGTACTTCTTCTATGTATGGCTTTGGGAGTCAATGAATTGTCTTACCATTTTGCTATATAAACCCTTACACACCT…
LliMADS6	c19801_g1_i3	CCCTCATTTATGCTCTTTGATATTCGACCGTAGTTTGCAAATCAATACAGGTAACTGACAAGGATTAAATTACAGGAAAGACTGTAAGTGGTTAATGGAATAATAATCCATTATCACCTACGATTTCTTATAGACAATATCGTACAAAAGAGTTAGAACAAAGTAGTACTAGGATGCCGCTTGACTCCCGGAGTCATTGCAATCATTGCAATTGCAGTCGTATTCGATTTTAGCTCCTTCCGTCATCGGATCTTCGCTCGAGGCCAATTTTAATTGGAGGAAAGCATCAGGAGGATCTTCATTTTCTTTGGAAATGCATTCAATGGCTAGTTCTGAATTTGCTTCAGAATTCTTTCGTCCCAATGGTTGGAATTCCAGTCCATTGGATTTAGGGGGTCT…
LliMADS7	c21067_g7_i3	GGTCTATCTAAAAGATTTTCCTACATGTATATAGTGATATGTACTACACTTTGTTCCAAAAACACAAATTCTTCACCAGCTTATACAAGTGATTCTAAATTTTTCATGTTACACTTTGATGATGGAGATCCCCTTTTGAGTCGGATAAACGTTATGAAGTTTGTTAAATCTGATTAAACAGGATAAGAAAATTTAATTTTCTACAGGAGCAACTTAATTATTTATAGTTTAAAGTTTTATACTCATTAAAAATCAATAACGTTGCATCCGCTATCATCACCTGCACCACATTCGATCTCATTGTGGAAATGGTAATCTGCAATAACAGGATCAGAATTATTCAACATTGCTAATTACATCAAATGCAAGTGAAATCTACATTTAACTATTGATGTTGAA…
LliMADS8	c23460_g1_i1	AAAGAAAAGAAAAGAAAAGAAAATTGATGTTCTGACTGATTGTTTCTTTCGAGCATCCATCTTCTTAGAGTAACCATATTCCAGCACTAAAAACAGCTGTCTTGCAAATTGCCAAATTGATGGACGCTGGCATAGCCTTCATCTAACTTCCTAAAGACGTTAGATTAGTCATCAGTTGGTTTGCTGCAAAATATGAACAGTTGAGCTTTAGTACAAGAAAGCCAACTTTAGAACTAAAGCAGGATAATCGGCAAAGATGGTTTCAAGCAAAAAACAAGCTTCATCAGACAATTAATAACTAAAACCATCTTATCACCAATATTTATGTTCTACATAATGGAGATGGGGATATACACACAAAAAAGCGCACATGCATTCCTGAGAAGAATTCAAAATTGC…
LliMADS9	c24786_g2_i1	CCTTGTTATACAGGGAATTTTCACCCTTATCCATATATGTATGTTTCCTGAATAGCAAATCACTTCACAATAGAGCCTATACATGTTATCTAGTAAAACCTATCTAAACCTGCTATAAAGGAAAAAAGCTCAGAAAGTATCATATGCCAGTTGGCAGTTTGTCTTATAATATTCAACAACAGCTATGATAGGGTTGTTCTCTTAGTTGTTCCAATAAATACAAGGAAGCAGCATGACTCTTTGGGAAGAGATGTCCAAATATATATATTATCATTGTAACCACATCTTGTAGTAGGCCTATAACGTTACAGCAAAACAAGACATGATAAAATTTTAACACAATAAAACATAAATCATCTTTGGTCCAATAGCATTATAGAAGTGAAAGGTAGATGGATG…
LliMADS10	c25298_g6_i2	ATATATATATACATATATATGTATATTATCAATATTTGTTCCCTTTTCCATAGAAGGACAGCTTTAAATATCATTCTTTTTGGTAAGTAGTTTGGATATCAATTTGCTGACAAATAAATAATGAAAAGGTTCAGACCGTTATAGTTTCATTACAAAGCATATTAATTCGGAAAATTACTGATAAAAAAATCTTGTAGTCCCGTTTTGGCTATCGTTCGATTTGTTTATTTGACAAATGAAATAATGGACCTGGAAAAAAGAAAAAAGTGTCCTAATATATACCTATTACCCTACATAATTTCAGAAATTTAACGTTTCCGGCAACATGTAAATTTTCAATTGTCCCAAAAATATCATTTTCTTTCTTTATTTTTTTTTTTCACACCAAGCTAATTAATT…
LliMADS11	c44184_g1_i1	GTCAAATCATTAATAAGAACTTTTAATATATATAAAATGCAATATAATTATGGTAATAACTAAATATTTTTTTATTGATAATTTTAATATTAATTTAATTAATGTATGTTACTCCGGACTATACTATCTTGGGTCCCCCTTTGCTTGCAAAGGAGGCATGGACTGCCAAACAGAGGATGGCATCCGCTCCGAAGAAGAACTCGTCTCCAAAAGTTCAAGCCTTTTCTTTGCCATTTCAATCTTCTGATCCAGAGTCAAAGAGATGGATTCCAGTTCCTCTTTGCTGAAATCTTTAACCTCCAGACTCTCCAATCGCACTTTTGCCATCTGACTATCAATCTCCTTCTTTTGATTCTCTATAACGTCTGAGAGCCCAAAAGTTCTCTTCACACGCACTTT…
LliMADS12	c44474_g1_i1	GTTTATTGTTAAAAGAGGAAAAGGTCAATAAATTACAAAAGCATGAAAATATAAATCATATTTTTATGACTTACCAAAATATTGTGGAAGCCAAATATTTTTCTTTCCATGTAAGTGACTTTTCTCCACTATATATTCCTTAAGGGGAGGGAAGAGCCCACCACCACCACACCTAGTGGACACTTCTTTTGTAAATTACTTGTGTACTAGACAATGGTTATGAAGAAAGCTCCCCTTGCCTATATCACCGACGATTATAAAAGGAAGCTGTCCCTGAGGAGGAGGACGGAAGGGCTGCTGAAGAAGGTTGAGGAGATAAGTGCCCTATGCGGGGTGGAAGCATGTGCAATCATCGATGATCCGATGTCCTTCCAAAGGACAGTTTGGCCAACGTCATCC…
