# Supplementary material for: Comparative Transcriptome Reveals the Genes’ Adaption to Herkogamy of Lumnitzera littorea (Jack) Voigt
Source: Front Genet. 2020 Dec 8;11:584817. doi: 10.3389/fgene.2020.584817 (PMC7753066; doi:10.3389/fgene.2020.584817)
Supplement: Supplementary Table 6 — Validation of assembled unigenes by RNA-Seq. [file Table_6.XLSX]

## Sheet: Sheet1
Table S6 . Validation of assembled unigenes by RNA-seq.
seq_id	logFC(L2/L1)	p-value	FDR	significant	regulate
c14522_g1	-1.98	7.95e-08	6.15e-06	yes	down
c16514_g1	-3.97	0.000795	0.0113	yes	down
c17232_g1	-2.56	2.69e-05	0.000812	yes	down
c17574_g1	-2.66	0.000391	0.00658	yes	down
c19549_g2	2.01	2.72e-06	0.000197	no	up
c19801_g1	5.73	1.37e-11	3.03e-09	yes	up
c21067_g7	4.15	0.000358	0.00618	yes	up
c24786_g3	-0.68	0.226	0.619	no	down
c44184_g1	4.01	4.72e-06	0.000197	yes	up
c44474_g1	1.38	0.00501	0.0447	yes	up
c25298_g6	-1.08	0.00129	0.0164	yes	down
c23460_g1	1.27	0.00191	0.0221	yes	up
c14888_g1	-3.88	6.62e-07	3.78e-05	yes	down
c16948_g1	-3.66	8.31e-09	9.29e-07	yes	down
c20799_g1	2.66	4.23e-06	0.00018	yes	up
c23592_g7	2.19	9.37e-07	5.04e-05	yes	up
c24900_g11	-3.09	0.00102	0.0137	yes	down
c38349_g1	-3.67	1.9e-06	9.19e-05	yes	down
